# Supplementary material for: Genome-wide identification and analysis of the GGCT gene family in wheat
Source: BMC Genomics. 2024 Jan 4;25:32. doi: 10.1186/s12864-023-09934-w (PMC10768367; doi:10.1186/s12864-023-09934-w)
Supplement: Supplementary file 2 — Additional file 2: Table S1. Characteristics of TaGGCT gene family members. Table S2. TaGGCT genes duplication events in wheat. Table S3. Analysis of cis-elements in the promoter of TaGGCT genes. Table S4. Variation sites and genotypes of TaGGCT20 gene in 677 wheat materials. Table S5. Association analysis of TKW, KL and KW between two haplotypes of TaGGCT20 gene. Table S6. The information of the wheat diversity panel and their genotypes distribution of TaGGCT20 alleles. Table S7. Members of the GGCT genes family in rice and Arabidopsis. Table S8. Primer sequences used in this study. Table S9. The information of the wheat diversity panel and their genotypes of TaGGCT20 alleles in the different decades. Table S10. Grain phenotypic traits for association analysis. [file 12864_2023_9934_MOESM2_ESM.xlsx]

## Sheet: Table S1
Table S1. Characteristics of TaGGCT gene family members.
Transcript ID	Gene	Chr	Gene Location	Gene Length (bp)	PI	Mw (kDa)	Subcellular location
TraesCS4A02G323800.1	TaGGCT1	4A	611589781..611592958	3178	6.5	24.38	Cytoplasm
TraesCS6A02G113100.1	TaGGCT2	6A	3250992..83258917	7926	4.85	21.11	Cytoplasm
TraesCS5D02G554300.1	TaGGCT3	5D	558533160..558534072	913	7.95	24.32	Cytoplasm
TraesCS7A02G416300.1	TaGGCT4	7A	608394634..608397999	3366	5.04	24.31	Cytoplasm
TraesCS6B02G141200.1	TaGGCT5	6B	140595338..140597072	1735	4.5	18.45	Cytoplasm
TraesCS3A02G536600.1	TaGGCT6	3A	748077028..748079306	2279	4.88	21.01	Cytoplasm
TraesCS5A02G214000.1	TaGGCT7	5A	429733682..429734569	888	4.91	22.01	Cytoplasm
TraesCS5B02G554500.1	TaGGCT8	5B	704227062..704228392	1331	6.38	21.75	Cytoplasm
TraesCS7D02G409600.2	TaGGCT9	7D	528130780..528133540	2761	4.86	22.1	Cytoplasm
TraesCS5B02G209700.1	TaGGCT10	5B	379449132..379450016	885	5.15	18.04	Cytoplasm. Extracell
TraesCS7B02G316500.1	TaGGCT11	7B	565905270..565908572	3303	4.88	18.44	Cytoplasm
TraesCS6D02G102200.1	TaGGCT12	6D	65495916..65500016	4101	4.92	20.48	Cytoplasm
TraesCS5D02G218000.1	TaGGCT13	5D	326745535..326746364	830	5.5	18.4	Extracell
TraesCS6B02G092200.1	TaGGCT14	6B	67938202..67941129	2928	5.18	20.7	Cytoplasm
TraesCS6A02G384800.1	TaGGCT15	6A	603055885..603056546	662	9.13	11.34	Cytoplasm. Extracell. Cell membrance
TraesCS2A02G316700.1	TaGGCT16	2A	542551768..542553991	2224	5.23	20.44	Cytoplasm. Extracell
TraesCS2D02G314600.1	TaGGCT17	2D	404121727..404124307	2581	5.13	20.45	Cytoplasm
TraesCS6A02G068300.1	TaGGCT18	6A	36684210..36687132	2923	5.09	20.31	Cytoplasm
TraesCS6D02G065900.1	TaGGCT19	6D	32296642..32299935	3294	5.08	24.63	Cytoplasm
TraesCS2B02G334800.1	TaGGCT20	2B	478188458..478190502	2045	5.18	17.17	Cytoplasm
Note: Mw: Molecular weight; pI: Isoelectric poin.

## Sheet: Table S2
Table S2. TaGGCT genes duplication events in wheat
No.	Segmental duplication		Ka	Ks	Ka/Ks	Group
1	TaGGCT16	TaGGCT20	0.018	0.0405	0.4441	ChaC
2	TaGGCT16	TaGGCT17	0.018	0.1471	0.1226
3	TaGGCT20	TaGGCT17	0.0235	0.1421	0.1651
4	TaGGCT18	TaGGCT14	0.0142	0.1103	0.1287
5	TaGGCT18	TaGGCT19	0.0081	0.0883	0.0914
6	TaGGCT1	TaGGCT8	0.0381	0.1909	0.1996	GGGACT
7	TaGGCT1	TaGGCT3	0.0702	0.2456	0.2858
8	TaGGCT7	TaGGCT10	0.0159	0.0568	0.2794
9	TaGGCT7	TaGGCT13	0.0186	0.0495	0.3744
10	TaGGCT10	TaGGCT13	0.0186	0.0279	0.6658
11	TaGGCT8	TaGGCT3	0.0526	0.2158	0.2438
12	TaGGCT2	TaGGCT5	0.0138	0.0447	0.3099	GGCT-PS
13	TaGGCT2	TaGGCT12	0.0435	0.076	0.5726
14	TaGGCT2	TaGGCT4	0.2485	1.021	0.2434
15	TaGGCT5	TaGGCT12	0.0167	0.0639	0.2619
16	TaGGCT14	TaGGCT19	0.0061	0.0462	0.1311
17	TaGGCT5	TaGGCT4	0.2482	1.1391	0.2179
18	TaGGCT5	TaGGCT11	0.256	0.9583	0.2671
19	TaGGCT12	TaGGCT11	0.262	0.9669	0.271
20	TaGGCT4	TaGGCT11	0.0242	0.1298	0.1863
Note: Ks: synonymous substitution rate; Ka: non-synonymous substitution rate, when Ka / Ks > 1, positive selection; Ka / Ks = 1, neutral selection; Ka / Ks < 1, purified selection.

## Sheet: Table S3
Table S3. Analysis of cis-elements in in the promoter of TaGGCT genes
Cis-element	Sequences	Function
CAAT-box	CAAAT	common cis-acting element in promoter and enhancer regions
TATA-box	TATATA	core promoter element around -30 of transcription start
AC-I	(T/C)C(T/C)(C/T)ACC(T/C)ACC	involved in xylem specific expression
AC-II	CCACCAACCCCC	involved in xylem specific expression
GCN4_motif	TGAGTCA	cis-regulatory element involved in endosperm expression
ARE	AAACCA	cis-acting regulatory element essential for the anaerobic induction
CCAAT-box	CAACGG	MYBHv1 binding site
MYC	CATTTG	dehydration responsive element
ABRE	CACGTG	cis-acting element involved in the abscisic acid responsiveness
DRE1	ACCGAGA	dehydration responsive element
AAGAA-motif	GGTAAAGAAA	involved in secondary xylem development
CCGTCC-box	CCGTCC	development related element
TCA-element	CCATCTTTTT	cis-acting element involved in salicylic acid responsiveness
TGACG-motif	TGACG	cis-acting regulatory element involved in the MeJA-responsiveness
ABRE3a	TACGTG	cis-acting element involved in the abscisic acid responsiveness
as-1	TGACG	involved in transcriptional activity of genes
ERE	ATTTTAAA	cis-acting regulatory element involved in ethylene responsiveness
GC-motif	CCCCCG	enhancer-like element involved in anoxic specific inducibility
O2-site	GATGACATGG	cis-acting regulatory element involved in zein metabolism regulation
AE-box	AGAAACAA	part of a module for light response
CAT-box	GCCACT	cis-acting regulatory element related to meristem expression
CGTCA-motif	CGTCA	cis-acting regulatory element involved in the MeJA-responsiveness
DRE core	GCCGAC	dehydration responsive element
G-box	CACGAC	cis-acting regulatory element involved in light responsiveness
GT1-motif	GGTTAAT	light responsive element
LTR	CCGAAA	cis-acting element involved in low-temperature responsiveness
MBS	CAACTG	MYB binding site involved in drought-inducibility
MYB	CAACTG	cis-acting regulatory element
Sp1	GGGCGG	light responsive element
TGA-element	AACGAC	auxin-responsive element
W box	TTGACC	Fungal elicitor responsive element

## Sheet: Table S4
Table S4. Variation sites and genotypes of TaGGCT20 gene in 677 wheat materials
NO.	CHROM	chr2B	chr2B	chr2B	chr2B	chr2B	chr2B	chr2B	chr2B	chr2B	chr2B	chr2B
	POS	478188893	478189659	478189670	478190597	478190803	478190845	478190890	478190893	478191142	478191214	478192067
	REF	G	C	A	T	G	A	A	T	A	C	C
	ALT	T	T	G	C	T	G	G	C	G	A	T
1	Zang1817	G/G	C/C	./.	T/T	G/G	A/A	./.	T/T	A/A	C/C	C/C
2	TW001	G/G	C/C	A/A	T/T	G/G	A/A	A/A	T/T	A/A	C/C	C/C
3	TW002	G/G	C/C	A/A	T/T	G/G	A/A	A/A	T/T	A/A	C/C	C/C
4	TW003	G/G	C/C	A/A	T/T	G/G	A/A	A/A	T/T	A/A	C/C	C/C
5	TW004	G/G	C/C	A/A	T/T	G/G	A/A	A/A	T/T	A/A	./.	C/C
6	TW005	G/G	C/C	A/A	T/T	G/G	A/A	A/A	T/T	G/G	C/C	C/C
7	TW006	G/T	C/T	A/A	./.	G/G	./.	A/G	T/C	A/A	A/A	C/C
8	TW007	T/T	T/T	A/A	C/C	T/T	G/G	G/G	C/C	A/A	A/A	T/T
9	TW008	T/T	./.	A/A	C/C	T/T	G/G	G/G	C/C	A/A	A/A	T/T
10	TW009	T/T	./.	A/A	C/C	T/T	G/G	G/G	C/C	A/A	A/A	T/T
11	TW010	T/T	T/T	A/A	./.	T/T	G/G	./.	./.	A/A	A/A	./.
12	TW011	G/G	C/C	A/A	T/T	G/G	A/A	A/A	T/T	A/A	C/C	./.
13	TW012	T/T	T/T	A/A	C/C	T/T	G/G	G/G	C/C	A/A	A/A	T/T
14	TW013	G/G	C/C	A/A	T/T	G/G	A/A	./.	./.	A/A	C/C	C/C
15	TW014	G/G	./.	./.	T/T	G/G	A/A	A/A	T/T	A/A	C/C	C/C
16	TW015	T/T	T/T	A/A	C/C	T/T	G/G	G/G	C/C	A/A	A/A	T/T
17	TW016	G/G	C/C	A/A	T/T	G/G	A/A	A/A	T/T	A/A	C/C	C/C
18	TW017	T/T	./.	./.	C/C	T/T	G/G	./.	./.	A/A	A/A	T/T
19	TW018	./.	C/C	A/A	T/T	G/G	A/A	A/A	T/T	A/A	C/C	C/C
20	TW019	T/T	T/T	A/A	C/C	T/T	G/G	./.	./.	A/A	A/A	T/T
21	TW020	G/G	C/C	A/A	T/T	G/G	A/A	A/A	T/T	A/A	C/C	C/C
22	TW021	T/T	./.	./.	C/C	T/T	G/G	G/G	C/C	A/A	A/A	T/T
23	TW022	G/G	C/C	A/A	T/T	G/G	A/A	A/A	T/T	A/A	C/C	C/C
24	TW023	T/T	T/T	A/A	C/C	T/T	G/G	G/G	C/C	A/A	A/A	T/T
25	TW024	T/T	./.	A/A	C/C	T/T	G/G	G/G	C/C	A/A	./.	T/T
26	TW025	G/G	C/C	A/A	T/T	G/G	A/A	A/A	T/T	A/A	C/C	C/C
27	TW026	G/G	C/C	A/A	T/T	G/G	A/A	A/A	T/T	A/A	C/C	C/C
28	TW027	G/G	./.	./.	T/T	G/G	A/A	A/A	T/T	A/A	C/C	C/C
29	TW028	G/G	C/C	A/A	T/T	G/G	A/A	A/A	T/T	A/A	C/C	C/C
30	TW029	G/G	C/C	A/A	T/T	G/G	A/A	A/A	T/T	A/A	C/C	C/C
31	TW030	G/G	C/C	A/A	T/T	G/G	A/A	A/A	T/T	A/A	C/C	C/C
32	TW031	G/G	C/C	./.	T/T	G/G	A/A	A/A	T/T	A/A	C/C	C/C
33	TW032	G/G	C/C	A/A	T/T	G/G	A/A	./.	./.	A/A	C/C	./.
34	TW033	G/G	C/C	A/A	T/C	G/G	A/A	A/A	T/T	A/A	C/C	C/C
35	TW034	G/G	C/C	A/A	T/T	G/G	A/A	A/A	T/T	A/A	C/C	C/C
36	TW035	G/G	C/C	A/A	T/T	G/G	A/A	A/A	T/T	A/A	C/C	C/C
37	TW036	G/G	C/C	A/A	T/T	G/G	A/A	A/A	T/T	A/A	C/C	C/C
38	TW037	G/G	C/C	A/A	T/T	G/G	./.	A/A	T/T	A/A	C/C	C/C
39	TW038	G/G	C/C	A/A	T/T	G/G	A/A	A/A	T/T	A/A	C/C	C/C
40	TW039	./.	./.	A/A	T/T	G/G	./.	A/A	T/T	A/A	C/C	C/C
41	TW040	G/G	C/C	A/A	T/T	G/G	A/A	A/A	T/T	A/A	C/C	C/C
42	TW041	G/G	C/C	A/A	T/T	G/G	A/A	A/A	T/T	./.	C/C	./.
43	TW043	G/G	C/C	A/A	T/T	G/G	A/A	A/A	T/T	A/A	C/C	C/C
44	TW044	G/G	C/C	A/A	T/T	G/G	A/A	A/A	T/T	A/A	C/C	C/C
45	TW045	G/G	C/C	A/A	T/T	G/G	A/A	A/A	T/T	A/A	C/C	C/C
46	TW046	G/G	C/C	A/A	T/T	G/G	A/A	A/A	T/T	A/A	C/C	C/C
47	TW047	./.	C/C	A/A	T/T	G/G	A/A	A/A	T/T	A/A	C/C	C/C
48	TW048	G/G	C/C	A/A	T/T	G/G	A/A	A/A	T/T	A/A	C/C	C/C
49	TW049	G/G	C/C	A/A	T/T	G/G	A/A	A/A	T/T	A/A	C/C	C/C
50	TW050	G/G	C/C	G/G	T/T	G/G	A/A	A/A	T/T	A/A	C/C	C/C
51	TW051	G/G	C/C	A/A	T/T	G/G	A/A	A/A	T/T	A/A	C/C	C/C
52	TW052	T/T	T/T	A/A	C/C	T/T	G/G	G/G	C/C	A/A	A/A	T/T
53	TW053	G/G	C/C	A/A	T/T	G/G	A/A	A/A	T/T	A/A	C/C	C/C
54	TW054	./.	C/C	A/A	T/T	G/G	A/A	A/A	T/T	A/A	C/C	C/C
55	AFG-L1	./.	./.	A/A	./.	./.	./.	./.	./.	A/A	./.	./.
56	AFG-L2	./.	./.	A/A	./.	./.	./.	./.	./.	A/A	./.	./.
57	AFG-L3	./.	./.	A/A	./.	./.	./.	./.	./.	A/A	./.	./.
58	AMN	./.	./.	A/A	./.	./.	./.	./.	./.	A/A	./.	./.
59	AUT-L1	./.	./.	A/A	./.	./.	./.	./.	./.	A/A	./.	./.
60	BDHHM	./.	./.	./.	./.	./.	./.	./.	./.	./.	./.	./.
61	BIH-L1	./.	./.	./.	./.	./.	./.	./.	./.	A/A	./.	./.
62	BJBH	./.	./.	A/A	./.	./.	./.	./.	./.	A/A	./.	./.
63	BMZ	./.	./.	A/A	./.	./.	./.	./.	./.	A/A	./.	./.
64	BQM	./.	./.	A/A	./.	./.	./.	./.	./.	A/A	./.	./.
65	BRA-L1	./.	./.	A/A	./.	./.	./.	./.	./.	A/A	./.	./.
66	BYM	./.	./.	A/A	./.	./.	./.	./.	./.	A/A	./.	./.
67	CAN-C1	./.	./.	G/G	./.	./.	./.	./.	./.	A/A	./.	./.
68	CHE-L1	./.	./.	A/A	./.	./.	./.	./.	./.	A/A	./.	./.
69	CHL-C1	./.	./.	A/A	./.	./.	./.	./.	./.	A/A	./.	./.
70	CSB	./.	./.	A/A	./.	./.	./.	./.	./.	A/A	./.	./.
71	CYHM	./.	./.	./.	./.	./.	./.	./.	./.	A/A	./.	./.
72	CZ6406	./.	./.	A/A	./.	./.	./.	./.	./.	A/A	./.	./.
73	DEU-L1	./.	./.	A/A	./.	./.	./.	./.	./.	G/G	./.	./.
74	DHM	./.	./.	A/A	./.	./.	./.	./.	./.	A/G	./.	./.
75	DKM	./.	./.	A/A	./.	./.	./.	./.	./.	A/A	./.	./.
76	DXHKYM	./.	./.	A/A	./.	./.	./.	./.	./.	A/A	./.	./.
77	DYH	./.	./.	A/A	./.	./.	./.	./.	./.	A/A	./.	./.
78	ESP-L1	./.	./.	A/A	./.	./.	./.	./.	./.	A/A	./.	./.
79	FIN-L1	./.	./.	A/A	./.	./.	./.	./.	./.	A/A	./.	./.
80	FMSY	./.	./.	A/A	./.	./.	./.	./.	./.	G/G	./.	./.
81	FRA-C1	./.	./.	A/A	./.	./.	./.	./.	./.	A/A	./.	./.
82	GBR-L1	./.	./.	A/A	./.	./.	./.	./.	./.	./.	./.	./.
83	GEO-L1	./.	./.	A/A	./.	./.	./.	./.	./.	A/A	./.	./.
84	GRC-L1	./.	./.	A/A	./.	./.	./.	./.	./.	A/A	./.	./.
85	GYWLL	./.	./.	./.	./.	./.	./.	./.	./.	A/G	./.	./.
86	HCM	./.	./.	A/A	./.	./.	./.	./.	./.	A/A	./.	./.
87	HLM	./.	./.	A/A	./.	./.	./.	./.	./.	A/A	./.	./.
88	HMM	./.	./.	A/A	./.	./.	./.	./.	./.	G/G	./.	./.
89	HM	./.	./.	A/A	./.	./.	./.	./.	./.	A/A	./.	./.
90	HNSH	./.	./.	A/A	./.	./.	./.	./.	./.	A/A	./.	./.
91	HRV-L1	./.	./.	A/A	./.	./.	./.	./.	./.	A/A	./.	./.
92	HTZ	./.	./.	A/A	./.	./.	./.	./.	./.	A/A	./.	./.
93	HUN-L1	./.	./.	A/A	./.	./.	./.	./.	./.	A/A	./.	./.
94	HZB	./.	./.	G/G	./.	./.	./.	./.	./.	A/A	./.	./.
95	IND-L1	./.	./.	./.	./.	./.	./.	./.	./.	A/A	./.	./.
96	IND-L2	./.	./.	A/A	./.	./.	./.	./.	./.	A/A	./.	./.
97	IRN-L1	./.	./.	A/A	./.	./.	./.	./.	./.	A/A	./.	./.
98	IRN-L2	./.	./.	A/A	./.	./.	./.	./.	./.	A/A	./.	./.
99	IRN-L3	./.	./.	A/A	./.	./.	./.	./.	./.	A/A	./.	./.
100	IRN-L4	./.	./.	A/A	./.	./.	./.	./.	./.	A/A	./.	./.
101	IRQ-L1	./.	./.	A/A	./.	./.	./.	./.	./.	A/A	./.	./.
102	IRQ-L2	./.	./.	A/A	./.	./.	./.	./.	./.	A/A	./.	./.
103	IRQ-L3	./.	./.	./.	./.	./.	./.	./.	./.	A/A	./.	./.
104	IRQ-L4	./.	./.	A/A	./.	./.	./.	./.	./.	A/A	./.	./.
105	ITA-C1	./.	./.	A/A	./.	./.	./.	./.	./.	./.	./.	./.
106	ITA-L1	./.	./.	A/A	./.	./.	./.	./.	./.	./.	./.	./.
107	ITA-L2	./.	./.	A/A	./.	./.	./.	./.	./.	A/A	./.	./.
108	JCYLYL	./.	./.	A/A	./.	./.	./.	./.	./.	A/A	./.	./.
109	JiaHM	./.	./.	A/A	./.	./.	./.	./.	./.	A/A	./.	./.
110	JinHM	./.	./.	A/A	./.	./.	./.	./.	./.	A/A	./.	./.
111	JM	./.	./.	A/A	./.	./.	./.	./.	./.	G/G	./.	./.
112	JM8H	./.	./.	A/A	./.	./.	./.	./.	./.	A/A	./.	./.
113	JPN-L1	./.	./.	A/A	./.	./.	./.	./.	./.	A/A	./.	./.
114	KAZ-L1	./.	./.	A/A	./.	./.	./.	./.	./.	A/A	./.	./.
115	KFEH	./.	./.	A/A	./.	./.	./.	./.	./.	./.	./.	./.
116	KFSH	./.	./.	./.	./.	./.	./.	./.	./.	A/A	./.	./.
117	KSBP	./.	./.	A/A	./.	./.	./.	./.	./.	A/G	./.	./.
118	KXSH	./.	./.	A/A	./.	./.	./.	./.	./.	A/A	./.	./.
119	LGD	./.	./.	A/A	./.	./.	./.	./.	./.	A/G	./.	./.
120	LLX	./.	./.	A/A	./.	./.	./.	./.	./.	A/A	./.	./.
121	LM	./.	./.	A/A	./.	./.	./.	./.	./.	A/G	./.	./.
122	LTT	./.	./.	A/A	./.	./.	./.	./.	./.	A/A	./.	./.
123	LXZXM	./.	./.	A/A	./.	./.	./.	./.	./.	A/A	./.	./.
124	LZT	./.	./.	A/A	./.	./.	./.	./.	./.	A/A	./.	./.
125	MEX-L1	./.	./.	A/A	./.	./.	./.	./.	./.	A/A	./.	./.
126	MKD-L1	./.	./.	A/A	./.	./.	./.	./.	./.	A/A	./.	./.
127	MXM	./.	./.	A/A	./.	./.	./.	./.	./.	A/A	./.	./.
128	NLD-C1	./.	./.	A/A	./.	./.	./.	./.	./.	A/A	./.	./.
129	NLD-L1	./.	./.	A/A	./.	./.	./.	./.	./.	A/A	./.	./.
130	NXWH	./.	./.	A/A	./.	./.	./.	./.	./.	A/G	./.	./.
131	PAK-L1	./.	./.	A/A	./.	./.	./.	./.	./.	./.	./.	./.
132	PAK-L2	./.	./.	A/A	./.	./.	./.	./.	./.	A/A	./.	./.
133	PAK-L3	./.	./.	A/A	./.	./.	./.	./.	./.	A/A	./.	./.
134	PRT-L1	./.	./.	A/A	./.	./.	./.	./.	./.	A/A	./.	./.
135	PYEQ	./.	./.	A/A	./.	./.	./.	./.	./.	A/G	./.	./.
136	QCM	./.	./.	A/A	./.	./.	./.	./.	./.	A/A	./.	./.
137	ROM-L1	./.	./.	A/A	./.	./.	./.	./.	./.	A/A	./.	./.
138	RUS-L1	./.	./.	A/A	./.	./.	./.	./.	./.	A/A	./.	./.
139	SLZ	./.	./.	A/A	./.	./.	./.	./.	./.	A/A	./.	./.
140	SM	./.	./.	A/A	./.	./.	./.	./.	./.	A/A	./.	./.
141	SRB-L1	./.	./.	A/A	./.	./.	./.	./.	./.	./.	./.	./.
142	SRM4H	./.	./.	A/A	./.	./.	./.	./.	./.	A/A	./.	./.
143	SWE-L1	./.	./.	A/A	./.	./.	./.	./.	./.	A/A	./.	./.
144	SYR-L1	./.	./.	A/A	./.	./.	./.	./.	./.	A/A	./.	./.
145	SYR-L2	./.	./.	A/A	./.	./.	./.	./.	./.	A/A	./.	./.
146	TJBXM	./.	./.	A/A	./.	./.	./.	./.	./.	A/A	./.	./.
147	TJK-L1	./.	./.	A/A	./.	./.	./.	./.	./.	A/A	./.	./.
148	TMM	./.	./.	A/A	./.	./.	./.	./.	./.	A/A	./.	./.
149	TUR-L1	./.	./.	A/A	./.	./.	./.	./.	./.	A/A	./.	./.
150	TUR-L2	./.	./.	A/A	./.	./.	./.	./.	./.	./.	./.	./.
151	TUR-L3	./.	./.	A/A	./.	./.	./.	./.	./.	A/A	./.	./.
152	TUR-L4	./.	./.	A/A	./.	./.	./.	./.	./.	A/A	./.	./.
153	UKR-L1	./.	./.	A/A	./.	./.	./.	./.	./.	./.	./.	./.
154	UKR-L2	./.	./.	A/A	./.	./.	./.	./.	./.	A/A	./.	./.
155	URY-L1	./.	./.	A/A	./.	./.	./.	./.	./.	A/A	./.	./.
156	URY-L2	./.	./.	A/A	./.	./.	./.	./.	./.	A/A	./.	./.
157	USA-C1	./.	./.	A/A	./.	./.	./.	./.	./.	A/A	./.	./.
158	UZB-C1	./.	./.	A/A	./.	./.	./.	./.	./.	A/A	./.	./.
159	UZB-L1	./.	./.	A/A	./.	./.	./.	./.	./.	A/A	./.	./.
160	WYM	./.	./.	A/A	./.	./.	./.	./.	./.	A/A	./.	./.
161	XFS	./.	./.	./.	./.	./.	./.	./.	./.	./.	./.	./.
162	XHP	./.	./.	A/A	./.	./.	./.	./.	./.	A/A	./.	./.
163	XYLH	./.	./.	A/A	./.	./.	./.	./.	./.	A/G	./.	./.
164	YASY	./.	./.	A/A	./.	./.	./.	./.	./.	A/A	./.	./.
165	YMBF	./.	./.	A/A	./.	./.	./.	./.	./.	A/A	./.	./.
166	YM	./.	./.	A/A	./.	./.	./.	./.	./.	A/A	./.	./.
167	YNSW	./.	./.	./.	./.	./.	./.	./.	./.	A/A	./.	./.
168	YZM	./.	./.	./.	./.	./.	./.	./.	./.	A/A	./.	./.
169	ZDSH	./.	./.	A/A	./.	./.	./.	./.	./.	G/G	./.	./.
170	ZJH	./.	./.	A/A	./.	./.	./.	./.	./.	A/A	./.	./.
171	ZP	./.	./.	A/A	./.	./.	./.	./.	./.	A/A	./.	./.
172	ZWT	./.	./.	A/A	./.	./.	./.	./.	./.	./.	./.	./.
173	ZYJWLQ	./.	./.	A/A	./.	./.	./.	./.	./.	A/A	./.	./.
174	MP001	G/G	C/C	A/A	T/T	G/G	A/A	A/A	./.	A/A	C/C	C/C
175	MP002	G/G	C/C	A/A	T/T	G/G	A/A	A/A	./.	G/G	C/C	C/C
176	MP003	G/G	C/C	A/A	T/T	G/G	A/A	A/A	./.	A/A	C/C	C/C
177	MP004	T/T	T/T	A/A	C/C	T/T	G/G	G/G	./.	A/A	A/A	T/T
178	MP005	G/G	C/C	A/A	T/T	G/G	A/A	A/A	./.	A/A	C/C	C/C
179	MP006	G/G	C/C	A/A	T/T	G/G	A/A	A/A	./.	G/G	C/C	C/C
180	MP007	G/G	C/C	A/A	T/T	G/G	A/A	A/A	./.	G/G	C/C	C/C
181	MP008	G/G	C/C	A/G	T/T	G/G	A/A	A/A	./.	A/A	C/C	C/C
182	MP009	G/G	C/C	A/A	T/T	G/G	A/A	A/A	./.	G/G	C/C	C/C
183	MP010	G/G	C/C	A/A	T/T	G/G	A/A	A/A	./.	A/A	C/C	C/C
184	MP011	G/G	C/C	A/A	T/T	G/G	A/A	A/A	./.	A/A	C/C	C/C
185	MP012	G/G	C/C	A/A	T/T	G/G	A/A	A/A	./.	A/A	C/C	C/C
186	MP013	G/G	C/C	A/A	T/T	G/G	A/A	A/A	./.	A/A	C/C	C/C
187	MP014	G/G	C/C	A/A	T/T	G/G	A/A	A/A	./.	A/A	C/C	C/C
188	MP015	G/G	C/C	A/A	T/T	G/G	A/A	A/A	./.	G/G	C/C	C/C
189	MP016	G/G	C/C	A/A	T/T	G/G	A/A	A/A	./.	A/A	C/C	C/C
190	MP017	G/G	C/C	A/A	T/T	G/G	A/A	A/A	./.	G/G	C/C	C/C
191	MP018	G/G	C/C	A/A	T/T	G/G	A/A	A/A	./.	A/A	C/C	C/C
192	MP019	G/G	C/C	A/A	T/T	G/G	A/A	A/A	./.	A/A	C/C	C/C
193	MP020	G/G	C/C	A/A	T/T	G/G	A/A	A/A	./.	A/A	C/C	C/C
194	MP021	G/G	C/C	A/G	T/T	G/G	A/A	A/A	./.	A/A	C/C	C/C
195	MP022	G/G	C/C	A/A	T/T	G/G	A/A	A/A	./.	A/A	C/C	C/C
196	MP023	G/G	C/C	A/A	T/T	G/G	A/A	A/A	./.	A/A	C/C	C/C
197	MP024	G/G	C/C	A/G	T/T	G/G	A/A	A/A	./.	A/A	C/C	C/C
198	MP025	G/G	C/C	A/A	T/T	G/G	A/A	A/A	./.	A/A	C/C	C/C
199	MP026	G/G	C/C	A/A	T/T	G/G	A/A	A/A	./.	A/A	C/C	C/C
200	MP027	G/G	C/T	A/G	T/T	G/G	A/A	A/A	./.	A/A	C/C	C/C
201	MP028	G/G	C/C	A/A	T/T	G/G	A/A	A/A	./.	G/G	C/C	C/C
202	MP029	G/G	C/C	A/A	T/T	G/G	A/A	A/A	./.	A/A	C/C	C/C
203	MP030	G/G	C/C	A/A	T/T	G/G	A/A	A/A	./.	A/A	C/C	C/C
204	MP031	G/G	C/C	A/A	T/T	G/G	A/A	A/A	./.	A/A	C/C	C/C
205	MP032	G/G	C/C	A/A	T/T	G/G	A/A	A/A	./.	A/A	C/C	C/C
206	MP033	T/T	T/T	A/A	C/C	T/T	G/G	G/G	./.	A/A	A/A	T/T
207	MP034	G/G	C/C	A/A	T/T	G/G	A/A	A/A	./.	A/A	C/C	C/C
208	MP035	G/G	C/C	A/A	T/T	G/G	A/A	A/A	./.	A/A	C/C	C/C
209	MP036	G/G	C/C	A/A	T/T	G/G	A/A	A/A	./.	A/A	C/C	C/C
210	MP037	G/G	C/C	A/A	T/T	G/G	A/A	A/A	./.	G/G	C/C	C/C
211	MP038	G/G	C/C	A/A	T/T	G/G	A/A	A/A	./.	A/A	C/C	C/C
212	MP039	G/G	C/C	A/A	T/T	G/G	A/A	A/A	./.	A/A	C/C	C/C
213	MP040	G/G	C/C	A/A	T/T	G/G	A/A	A/A	./.	A/A	C/C	C/C
214	MP041	G/G	C/C	A/A	T/T	G/G	A/A	A/A	./.	A/A	C/C	C/C
215	MP042	G/G	C/C	A/A	T/T	G/G	A/A	A/A	./.	A/A	C/C	C/C
216	MP043	G/G	C/C	A/A	T/T	G/G	A/A	A/A	./.	A/G	C/C	C/C
217	MP044	G/G	C/C	A/A	T/T	G/G	A/A	A/A	./.	A/A	C/C	C/C
218	MP045	G/G	C/C	A/G	T/T	G/G	A/A	A/A	./.	A/A	C/C	C/C
219	MP046	G/G	C/C	A/A	T/T	G/G	A/A	A/A	./.	A/A	C/C	C/C
220	MP047	G/G	C/C	A/A	T/T	G/G	A/A	A/A	./.	A/A	C/C	C/C
221	MP048	G/G	C/C	A/A	T/T	G/G	A/A	A/A	./.	A/A	C/C	C/C
222	MP049	G/G	C/C	A/A	T/T	G/G	A/A	A/A	./.	G/G	C/C	C/C
223	MP050	G/G	C/C	A/A	T/T	G/G	A/A	A/A	./.	G/G	C/C	C/C
224	MP051	G/G	C/C	A/A	T/T	G/G	A/A	A/A	./.	A/A	C/C	C/C
225	MP052	G/G	C/C	A/A	T/T	G/G	A/A	A/A	./.	A/A	C/C	C/C
226	MP053	G/G	C/C	A/A	T/T	G/G	A/A	A/A	./.	A/A	C/C	C/C
227	MP054	G/G	C/C	A/A	T/T	G/G	A/A	A/A	./.	G/G	C/C	C/C
228	MP055	G/G	C/C	A/A	T/T	G/G	A/A	A/A	./.	A/A	C/C	C/C
229	MP056	G/G	C/C	A/A	T/T	G/G	A/A	A/A	./.	G/G	C/C	C/C
230	MP057	G/G	C/C	A/A	T/T	G/G	A/A	A/A	./.	A/A	C/C	C/C
231	MP058	G/G	C/C	A/A	T/T	G/G	A/A	A/A	./.	A/A	C/C	C/C
232	MP059	G/G	C/C	A/A	T/T	G/G	A/A	A/A	./.	A/A	C/C	C/C
233	MP060	G/G	C/C	A/A	T/T	G/G	A/A	A/A	./.	G/G	C/C	C/C
234	MP061	G/G	C/C	A/A	T/T	G/G	A/A	A/A	./.	G/G	C/C	C/C
235	MP062	G/G	C/C	A/A	T/T	G/G	A/A	A/A	./.	A/A	C/C	C/C
236	MP063	G/G	C/C	A/A	T/T	G/G	A/A	A/A	./.	A/A	C/C	C/C
237	MP064	G/G	C/C	A/A	T/T	G/G	A/A	A/A	./.	A/A	C/C	C/C
238	MP065	G/G	C/C	A/A	T/T	G/G	A/A	A/A	./.	G/G	C/C	C/C
239	MP066	G/G	C/C	A/A	T/T	G/G	A/A	A/A	./.	G/G	C/C	C/C
240	MP067	G/G	C/C	A/A	T/T	G/G	A/A	A/A	./.	G/G	C/C	C/C
241	MP068	G/G	C/C	A/A	T/T	G/G	A/A	A/A	./.	A/A	C/C	C/C
242	MP069	G/G	C/C	A/A	T/T	G/G	A/A	A/A	./.	G/G	C/C	C/C
243	MP070	G/G	C/C	A/A	T/T	G/G	A/A	A/A	./.	A/A	C/C	C/C
244	MP071	G/G	C/C	A/A	T/T	G/G	A/A	A/A	./.	A/A	C/C	C/C
245	MP072	G/G	C/C	A/A	T/T	G/G	A/A	A/A	./.	A/A	C/C	C/C
246	MP073	G/G	C/C	A/A	T/T	G/G	A/A	A/A	./.	A/A	C/C	C/C
247	MP074	G/G	C/C	A/A	T/T	G/G	A/A	A/A	./.	A/A	C/C	C/C
248	MP075	G/G	C/C	A/A	T/T	G/G	A/A	A/A	./.	G/G	C/C	C/C
249	MP076	G/G	C/C	A/A	T/T	G/G	A/A	A/A	./.	A/A	C/C	C/C
250	MP077	G/G	C/C	A/A	T/T	G/G	A/A	A/A	./.	G/G	C/C	C/C
251	MP078	G/G	C/C	A/A	T/T	G/G	A/A	A/A	./.	A/A	C/C	C/C
252	MP079	G/G	C/C	G/G	T/T	G/G	A/A	A/A	./.	A/A	C/C	C/C
253	MP080	G/G	C/C	A/A	T/T	G/G	A/A	A/A	./.	G/G	C/C	C/C
254	MP081	G/G	C/C	A/A	T/T	G/G	A/A	A/A	./.	A/A	C/C	C/C
255	MP082	G/G	C/C	A/A	T/T	G/G	A/A	A/A	./.	G/G	C/C	C/C
256	MP083	G/G	C/C	A/A	T/T	G/G	A/A	A/A	./.	A/A	C/C	C/C
257	MP084	G/G	C/C	A/A	T/T	G/G	A/A	A/A	./.	G/G	C/C	C/C
258	MP085	G/G	C/C	A/A	T/T	G/G	A/A	A/A	./.	G/G	C/C	C/C
259	MP086	G/G	C/C	A/G	T/T	G/G	A/A	A/A	./.	A/A	C/C	C/C
260	MP087	G/G	C/C	A/A	T/T	G/G	A/A	A/A	./.	G/G	C/C	C/C
261	MP088	G/G	C/C	A/A	T/T	G/G	A/A	A/A	./.	G/G	C/C	C/C
262	MP089	G/G	C/C	A/A	T/T	G/G	A/A	A/A	./.	A/A	C/C	C/C
263	MP090	G/G	C/C	A/A	T/T	G/G	A/A	A/A	./.	G/G	C/C	C/C
264	MP091	G/G	C/C	A/A	T/T	G/G	A/A	A/A	./.	A/A	C/C	C/C
265	MP092	G/G	C/C	A/A	T/T	G/G	A/A	A/A	./.	G/G	C/C	C/C
266	MP093	G/G	C/C	A/A	T/T	G/G	A/A	A/A	./.	A/A	C/C	C/C
267	MP094	G/G	C/C	A/A	T/T	G/G	A/A	A/A	./.	A/A	C/C	C/C
268	MP095	G/G	C/C	A/A	T/T	G/G	A/A	A/A	./.	G/G	C/C	C/C
269	MP096	G/G	C/C	A/A	T/T	G/G	A/A	A/A	./.	A/A	C/C	C/C
270	MP097	G/G	C/C	A/A	T/T	G/G	A/A	A/A	./.	A/A	C/C	C/C
271	MP098	G/G	C/C	A/A	T/T	G/G	A/A	A/A	./.	A/A	C/C	C/C
272	MP099	G/G	C/C	A/A	T/T	G/G	A/A	A/A	./.	G/G	C/C	C/C
273	MP100	G/G	C/C	A/A	T/T	G/G	A/A	A/A	./.	A/A	C/C	C/C
274	MP101	G/G	C/C	A/A	T/T	G/G	A/A	A/A	./.	A/A	C/C	C/C
275	MP102	G/G	C/C	A/A	T/T	G/G	A/A	A/A	./.	A/A	C/C	C/C
276	MP103	G/G	C/C	A/A	T/T	G/G	A/A	A/A	./.	A/A	C/C	C/C
277	MP104	G/G	C/C	A/A	T/T	G/G	A/A	A/A	./.	G/G	C/C	C/C
278	MP105	G/G	C/C	A/A	T/T	G/G	A/A	A/A	./.	A/A	C/C	C/C
279	MP106	G/G	C/C	A/A	T/T	G/G	A/A	A/A	./.	A/A	C/C	C/C
280	MP107	G/G	C/C	A/A	T/T	G/G	A/A	A/A	./.	A/A	C/C	C/C
281	MP108	G/G	C/C	A/A	T/T	G/G	A/A	A/A	./.	A/A	C/C	C/C
282	MP109	G/G	C/C	A/A	T/T	G/G	A/A	A/A	./.	G/G	C/C	C/C
283	MP110	G/G	C/T	A/G	T/T	G/G	A/A	A/A	./.	G/G	C/C	C/C
284	MP111	G/G	C/C	A/A	T/T	G/G	A/A	A/A	./.	A/A	C/C	C/C
285	MP112	G/G	C/C	A/A	T/T	G/G	A/A	A/A	./.	A/A	C/C	C/C
286	MP113	G/G	C/C	A/A	T/T	G/G	A/A	A/A	./.	A/A	C/C	C/C
287	MP114	G/G	C/C	A/A	T/T	G/G	A/A	A/A	./.	A/A	C/C	C/C
288	MP115	G/G	C/C	A/A	T/T	G/G	A/A	A/A	./.	A/A	C/C	C/C
289	MP116	G/G	C/C	A/A	T/T	G/G	A/A	A/A	./.	A/A	C/C	C/C
290	MP117	G/G	C/C	A/A	T/T	G/G	A/A	A/A	./.	G/G	C/C	C/C
291	MP118	G/G	C/C	A/A	T/T	G/G	A/A	A/A	./.	A/A	C/C	C/C
292	MP119	G/G	C/C	A/A	T/T	G/G	A/A	A/A	./.	G/G	C/C	C/C
293	MP120	G/G	C/C	A/A	T/T	G/G	A/A	A/A	./.	A/A	C/C	C/C
294	MP121	G/G	C/C	A/A	T/T	G/G	A/A	A/A	./.	G/G	C/C	C/C
295	MP122	G/G	C/C	A/A	T/T	G/G	A/A	A/A	./.	A/A	C/C	C/C
296	MP123	G/G	C/C	A/A	T/T	G/G	A/A	A/A	./.	A/A	C/C	C/C
297	MP124	G/G	C/C	A/A	T/T	G/G	A/A	A/A	./.	A/A	C/C	C/C
298	MP125	G/G	C/C	A/A	T/T	G/G	A/A	A/A	./.	G/G	C/C	C/C
299	MP126	G/G	C/C	A/G	T/T	G/G	A/A	A/A	./.	G/G	C/C	C/C
300	MP127	G/G	C/C	A/A	T/T	G/G	A/A	A/A	./.	G/G	C/C	C/C
301	MP128	G/G	C/C	A/A	T/T	G/G	A/A	A/A	./.	G/G	C/C	C/C
302	MP129	G/G	C/C	A/A	T/T	G/G	A/A	A/A	./.	A/A	C/C	C/C
303	MP130	G/G	C/C	A/A	T/T	G/G	A/A	A/A	./.	G/G	C/C	C/C
304	MP131	G/G	C/C	A/A	T/T	G/G	A/A	A/A	./.	G/G	C/C	C/C
305	MP132	G/G	C/C	A/A	T/T	G/G	A/A	A/A	./.	A/A	C/C	C/C
306	MP133	G/G	C/C	A/A	T/T	G/G	A/A	A/A	./.	A/A	C/C	C/C
307	MP134	G/G	C/C	A/A	T/T	G/G	A/A	A/A	./.	A/A	C/C	C/C
308	MP135	G/G	C/C	A/A	T/T	G/G	A/A	A/A	./.	A/A	C/C	C/C
309	MP136	G/G	C/C	A/A	T/T	G/G	A/A	A/A	./.	G/G	C/C	C/C
310	MP137	G/G	C/C	A/A	T/T	G/G	A/A	A/A	./.	G/G	C/C	C/C
311	MP138	G/G	C/C	A/A	T/T	G/G	A/A	A/A	./.	A/A	C/C	C/C
312	MP139	G/G	C/C	A/A	T/T	G/G	A/A	A/A	./.	A/A	C/C	C/C
313	MP140	G/G	C/C	A/A	T/T	G/G	A/A	A/A	./.	A/A	C/C	C/C
314	MP141	G/G	C/C	A/A	T/T	G/G	A/A	A/A	./.	A/A	C/C	C/C
315	MP142	G/G	C/C	A/A	T/T	G/G	A/A	A/A	./.	G/G	C/C	C/C
316	MP143	G/G	C/C	A/A	T/T	G/G	A/A	A/A	./.	A/A	C/C	C/C
317	MP144	G/G	C/C	A/A	T/T	G/G	A/A	A/A	./.	G/G	C/C	C/C
318	MP145	G/G	C/C	A/A	T/T	G/G	A/A	A/A	./.	A/A	C/C	C/C
319	S1	G/G	C/C	./.	T/T	G/G	A/A	./.	T/T	A/A	C/C	C/C
320	S2	G/G	C/C	./.	T/T	G/G	A/A	./.	T/T	A/A	C/C	C/C
321	S3	G/G	C/C	./.	T/T	G/G	A/A	./.	T/T	A/A	C/C	C/C
322	S4	G/G	C/C	./.	T/T	G/G	A/A	./.	T/T	A/A	C/C	C/C
323	S5	G/G	C/C	./.	T/T	G/G	A/A	./.	T/T	G/G	C/C	C/C
324	S6	G/G	C/C	./.	T/T	G/G	A/A	./.	T/T	A/A	C/C	C/C
325	S7	G/G	C/C	./.	T/T	G/G	A/A	./.	T/T	A/A	C/C	C/C
326	S8	G/G	C/C	./.	T/T	G/G	A/A	./.	T/T	A/A	C/C	C/C
327	S9	G/G	C/C	./.	T/T	./.	A/A	./.	T/T	A/A	C/C	C/C
328	S10	G/G	C/C	./.	T/T	G/G	A/A	./.	T/T	A/A	C/C	C/C
329	S11	G/G	C/C	./.	T/T	G/G	A/A	./.	T/T	A/A	C/C	C/C
330	S12	G/G	C/C	./.	T/T	G/G	A/A	./.	T/T	A/A	C/C	C/C
331	S13	G/G	C/C	./.	T/T	G/G	A/A	./.	T/T	A/A	C/C	C/C
332	S14	G/G	C/C	./.	./.	G/G	A/A	./.	T/T	A/A	C/C	C/C
333	S15	G/G	C/C	./.	./.	G/G	A/A	./.	T/T	A/A	C/C	C/C
334	S16	G/G	C/C	./.	T/T	G/G	A/A	./.	T/T	A/A	C/C	C/C
335	S17	G/G	C/C	./.	T/T	G/G	A/A	./.	T/T	A/A	C/C	./.
336	S18	G/G	C/C	./.	T/T	G/G	A/A	./.	T/T	./.	C/C	C/C
337	S19	G/G	./.	./.	T/T	G/G	A/A	./.	T/T	./.	C/C	C/C
338	S20	G/G	C/C	./.	T/T	G/G	A/A	./.	T/T	./.	./.	C/C
339	S21	G/G	C/C	./.	T/T	G/G	A/A	./.	T/T	./.	./.	C/C
340	S22	G/G	C/C	./.	T/T	G/G	A/A	./.	T/T	A/A	C/C	C/C
341	S23	G/G	./.	./.	T/T	G/G	A/A	./.	T/T	A/A	C/C	C/C
342	S24	G/G	C/T	./.	T/T	G/G	A/A	./.	T/T	A/A	C/C	C/C
343	S25	G/G	C/C	./.	T/T	G/G	A/A	./.	T/T	A/A	C/C	C/C
344	S26	./.	C/C	./.	./.	G/G	A/A	./.	T/T	A/A	C/C	C/C
345	S27	G/G	C/C	./.	T/T	G/G	A/A	./.	T/T	A/A	./.	C/C
346	S28	G/G	C/C	./.	T/T	G/G	A/A	./.	T/T	A/A	C/C	C/C
347	S29	G/G	C/C	./.	T/T	G/G	A/A	./.	T/T	A/A	C/C	C/C
348	S30	G/G	C/C	./.	T/T	G/G	A/A	./.	T/T	A/A	C/C	C/C
349	S31	G/G	C/C	./.	T/T	G/G	A/A	./.	T/T	A/A	C/C	C/C
350	S32	G/G	C/C	./.	T/T	./.	A/A	./.	T/T	./.	./.	C/C
351	S33	G/G	C/C	./.	T/T	G/G	A/A	./.	T/T	A/A	C/C	C/C
352	S34	G/G	C/C	./.	T/T	G/G	A/A	./.	T/T	A/A	C/C	C/C
353	S35	G/G	C/C	./.	T/T	G/G	A/A	./.	T/T	A/A	./.	C/C
354	S36	G/G	C/C	./.	T/T	G/G	A/A	./.	T/T	A/A	C/C	C/C
355	S37	G/G	C/C	./.	./.	G/G	./.	./.	T/T	A/A	C/C	C/C
356	S38	G/G	C/C	./.	T/T	G/G	A/A	./.	T/T	./.	./.	C/C
357	S39	T/T	T/T	./.	C/C	T/T	G/G	./.	C/C	./.	./.	T/T
358	S40	G/G	C/C	./.	T/T	G/G	A/A	./.	./.	A/A	C/C	C/C
359	S41	G/G	./.	./.	T/T	G/G	A/A	./.	T/T	A/A	C/C	C/C
360	S42	G/G	C/C	./.	T/T	G/G	A/A	./.	T/T	A/A	C/C	C/C
361	S43	G/G	C/C	./.	T/T	G/G	A/A	./.	T/T	A/A	C/C	C/C
362	S44	G/G	C/C	./.	T/T	G/G	A/A	./.	T/T	A/A	C/C	C/C
363	S45	G/G	C/C	./.	./.	G/G	A/A	./.	T/T	A/A	C/C	C/C
364	S46	./.	C/C	./.	T/T	G/G	A/A	./.	T/T	A/A	C/C	C/C
365	S47	./.	C/C	./.	T/T	G/G	A/A	./.	T/T	A/A	C/C	C/C
366	S48	G/G	C/C	./.	T/T	G/G	A/A	./.	T/T	./.	./.	./.
367	S49	G/G	C/C	./.	T/T	G/G	A/A	./.	T/T	A/A	C/C	C/C
368	S50	./.	C/C	./.	T/T	G/G	A/A	./.	T/T	A/A	C/C	C/C
369	S51	G/G	C/C	./.	T/T	./.	A/A	./.	./.	./.	C/C	./.
370	S52	G/G	C/C	./.	./.	G/G	A/A	./.	T/T	A/A	C/C	C/C
371	S56	G/G	C/C	./.	T/T	G/G	A/A	./.	T/T	A/A	C/C	C/C
372	S57	G/G	C/C	./.	T/T	G/G	A/A	./.	T/T	A/A	C/C	./.
373	S58	G/G	C/C	./.	T/T	G/G	A/A	./.	T/T	A/A	C/C	C/C
374	S59	G/G	./.	./.	T/T	./.	./.	./.	T/T	A/A	C/C	C/C
375	S60	G/G	C/T	./.	T/T	G/G	A/A	./.	T/T	A/A	C/C	C/C
376	S61	G/G	C/C	./.	T/T	G/G	A/A	./.	T/T	A/A	C/C	C/C
377	S62	G/G	C/T	./.	T/T	G/G	./.	./.	T/T	A/A	C/C	./.
378	S64	./.	C/C	./.	T/T	G/G	A/A	./.	T/T	A/A	C/C	C/C
379	S67	G/G	C/C	./.	T/T	G/G	A/A	./.	T/T	G/G	C/C	C/C
380	S72	G/G	C/C	./.	T/T	G/G	A/A	./.	T/T	G/G	C/C	C/C
381	S73	G/G	C/C	./.	T/T	G/G	A/A	./.	T/T	A/A	C/C	C/C
382	S74	G/G	C/C	./.	T/T	G/G	A/A	./.	T/T	A/A	C/C	C/C
383	S75	./.	C/C	./.	T/T	./.	A/A	./.	T/T	A/A	C/C	C/C
384	S76	G/G	C/C	./.	T/T	G/G	A/A	./.	T/T	A/A	C/C	C/C
385	S77	G/G	C/C	./.	T/T	G/G	A/A	./.	T/T	A/A	C/C	C/C
386	S78	G/G	C/C	./.	T/T	G/G	A/A	./.	T/T	A/A	C/C	C/C
387	S79	G/G	C/C	./.	T/T	G/G	A/A	./.	T/T	G/G	C/C	C/C
388	S80	G/G	C/C	./.	T/T	G/G	A/A	./.	T/T	A/A	C/C	C/C
389	S81	./.	C/C	./.	T/T	G/G	A/A	./.	T/T	A/A	./.	C/C
390	S82	G/G	C/C	./.	T/T	G/G	A/A	./.	T/T	A/A	C/C	C/C
391	S83	G/G	C/C	./.	T/T	G/G	A/A	./.	T/T	A/A	C/C	./.
392	S84	G/G	C/C	./.	T/T	G/G	A/A	./.	T/T	A/A	C/C	C/C
393	S86	G/G	C/C	./.	T/T	G/G	A/A	./.	T/T	A/G	C/C	C/C
394	S87	G/G	./.	./.	T/T	G/G	A/A	./.	T/T	A/A	C/C	C/C
395	S88	G/G	C/C	./.	T/T	G/G	A/A	./.	T/T	A/A	C/C	C/C
396	S89	G/G	C/C	./.	T/T	G/G	A/A	./.	T/T	A/A	C/C	C/C
397	S90	G/G	C/C	./.	T/T	G/G	A/A	./.	T/T	A/A	C/C	C/C
398	S91	G/G	C/C	./.	T/T	G/G	A/A	./.	T/T	A/A	C/C	C/C
399	S92	G/G	C/C	./.	T/T	G/G	A/A	./.	T/T	A/A	C/C	C/C
400	S93	G/G	C/C	./.	T/T	G/G	A/A	./.	T/T	A/A	C/C	C/C
401	S94	G/G	C/C	./.	T/T	G/G	A/A	./.	T/T	A/A	C/C	C/C
402	S95	G/G	C/C	./.	T/T	G/G	A/G	./.	T/T	A/A	C/C	C/C
403	S96	G/G	C/C	./.	T/T	G/G	A/A	./.	T/T	A/A	C/C	./.
404	S97	G/G	C/C	./.	./.	G/G	A/A	./.	T/T	A/A	C/C	C/C
405	S98	G/G	C/C	./.	T/T	G/G	A/A	./.	T/T	A/A	C/C	C/C
406	S99	./.	./.	./.	T/T	G/G	A/A	./.	T/T	A/A	C/C	C/C
407	S100	G/G	C/C	./.	T/T	G/G	A/A	./.	T/T	A/A	C/C	C/C
408	S101	G/G	C/C	./.	T/T	G/G	A/A	./.	T/T	A/A	C/C	C/C
409	S102	G/G	C/C	./.	T/T	G/G	A/A	./.	T/T	A/A	C/C	C/C
410	S103	G/G	C/T	./.	T/T	./.	./.	./.	./.	A/A	C/C	C/C
411	S104	G/G	C/C	./.	T/T	G/G	A/A	./.	T/T	A/A	C/C	C/C
412	S105	G/G	./.	./.	./.	G/G	A/A	./.	T/T	A/A	C/C	C/C
413	S106	G/G	C/C	./.	T/T	G/G	A/A	./.	T/T	A/A	C/C	C/C
414	S108	G/G	C/C	./.	T/T	G/G	A/A	./.	T/T	A/A	C/C	C/C
415	S109	G/G	C/C	./.	T/T	G/G	A/A	./.	T/T	A/A	C/C	./.
416	S110	G/G	./.	./.	T/T	G/G	A/A	./.	T/T	A/A	C/C	C/C
417	S111	G/G	C/C	./.	./.	G/G	A/A	./.	T/T	A/A	C/C	C/C
418	S112	G/G	./.	./.	T/T	G/G	A/A	./.	T/T	A/A	C/C	C/C
419	S113	G/G	C/C	./.	T/T	G/G	A/A	./.	T/T	A/A	C/C	C/C
420	S114	G/G	C/C	./.	T/T	G/G	A/A	./.	T/T	A/A	C/C	C/C
421	S115	T/T	T/T	./.	C/C	T/T	G/G	./.	C/C	A/A	A/A	T/T
422	S116	./.	C/C	./.	T/T	G/G	A/A	./.	T/T	A/A	C/C	C/C
423	S117	T/T	T/T	./.	C/C	T/T	G/G	./.	C/C	A/A	A/A	T/T
424	S118	T/T	T/T	./.	C/C	T/T	G/G	./.	C/C	A/A	A/A	T/T
425	S119	G/G	C/C	./.	T/T	G/G	A/A	./.	T/T	A/A	C/C	C/C
426	S120	G/G	C/C	./.	T/T	G/G	A/A	./.	T/T	A/A	C/C	C/C
427	S121	G/G	C/C	./.	T/T	G/G	A/A	./.	T/T	A/A	C/C	C/C
428	S122	G/G	C/C	./.	T/T	G/G	A/A	./.	T/T	A/A	C/C	C/C
429	S123	G/G	C/C	./.	./.	G/G	A/A	./.	T/T	A/A	./.	C/C
430	S124	G/G	C/C	./.	T/T	G/G	A/A	./.	T/T	A/A	./.	C/C
431	S125	G/G	C/C	./.	T/T	./.	A/A	./.	T/T	A/A	C/C	C/C
432	S126	G/G	./.	./.	T/T	G/G	A/A	./.	T/T	A/A	C/C	C/C
433	S127	G/G	C/C	./.	T/T	./.	A/A	./.	T/T	A/A	C/C	C/C
434	S128	G/G	C/C	./.	./.	G/G	A/A	./.	T/T	A/A	C/C	C/C
435	S129	./.	./.	./.	T/T	G/G	A/A	./.	T/T	A/A	C/C	C/C
436	S130	G/G	C/C	./.	T/T	G/G	A/A	./.	T/T	A/A	./.	C/C
437	S131	G/G	C/C	./.	T/T	G/G	A/A	./.	T/T	./.	C/C	C/C
438	S132	G/G	C/C	./.	T/T	G/G	A/A	./.	T/T	A/A	C/C	C/C
439	S133	G/G	C/C	./.	T/T	G/G	A/A	./.	T/T	A/A	C/C	C/C
440	S134	G/G	./.	./.	T/T	G/G	A/A	./.	T/T	A/A	C/C	C/C
441	S135	G/G	C/C	./.	./.	G/G	A/A	./.	./.	A/A	C/C	C/C
442	S136	G/G	C/C	./.	./.	G/G	A/A	./.	T/T	./.	./.	C/C
443	S137	G/G	C/C	./.	T/T	G/G	A/A	./.	T/T	./.	C/C	C/C
444	S139	G/G	C/C	./.	T/T	G/G	A/A	./.	T/T	G/G	C/C	C/C
445	S140	G/G	C/C	./.	T/T	G/G	A/A	./.	T/T	A/A	C/C	C/C
446	S142	G/G	C/C	./.	T/T	G/G	A/A	./.	T/T	G/G	C/C	C/C
447	S143	G/G	C/C	./.	./.	G/G	A/A	./.	./.	A/A	C/C	C/C
448	S144	G/G	C/C	./.	T/T	G/G	A/A	./.	T/T	A/A	C/C	C/C
449	S145	G/G	./.	./.	T/T	G/G	A/A	./.	T/T	A/A	C/C	C/C
450	S146	G/G	C/C	./.	T/T	G/G	A/A	./.	T/T	A/A	C/C	C/C
451	S147	G/G	C/C	./.	T/T	G/G	A/A	./.	T/T	A/A	C/C	C/C
452	S148	G/G	C/C	./.	T/T	G/G	A/A	./.	T/T	A/A	C/C	C/C
453	S149	G/G	C/C	./.	T/T	./.	./.	./.	./.	A/A	./.	C/C
454	S150	G/G	./.	./.	T/T	G/G	A/A	./.	T/T	A/A	C/C	C/C
455	S151	./.	C/C	./.	T/T	G/G	A/A	./.	T/T	A/A	C/C	C/C
456	S152	G/G	C/C	./.	T/T	G/G	./.	./.	T/T	A/A	C/C	C/C
457	S153	G/G	C/C	./.	T/T	G/G	A/A	./.	T/T	A/A	C/C	C/C
458	S154	./.	C/C	./.	T/T	G/G	A/A	./.	T/T	A/A	C/C	C/C
459	S155	G/G	C/C	./.	T/T	G/G	A/A	./.	T/T	A/A	C/C	./.
460	S156	G/G	./.	./.	T/T	G/G	A/A	./.	T/T	A/A	C/C	C/C
461	S157	G/G	C/C	./.	T/T	G/G	A/A	./.	T/T	A/A	C/C	C/C
462	S158	G/G	C/C	./.	./.	G/G	A/A	./.	./.	A/A	C/C	C/C
463	S159	G/G	C/C	./.	T/T	G/G	A/A	./.	T/T	A/A	C/C	C/C
464	S160	G/G	C/C	./.	T/T	G/G	A/A	./.	T/T	./.	./.	C/C
465	S161	G/G	C/C	./.	T/T	G/G	A/A	./.	T/T	A/A	C/C	C/C
466	S162	G/G	C/C	./.	./.	G/G	./.	./.	./.	A/A	C/C	C/C
467	S163	G/G	C/C	./.	T/T	G/G	A/A	./.	T/T	G/G	C/C	./.
468	S164	G/G	C/C	./.	T/T	./.	./.	./.	T/T	A/A	C/C	C/C
469	S165	G/G	C/C	./.	T/T	G/G	A/A	./.	T/T	./.	C/C	C/C
470	S166	G/G	C/C	./.	T/T	G/G	A/A	./.	T/T	A/A	C/C	C/C
471	S167	G/G	C/C	./.	T/T	G/G	A/A	./.	T/T	A/A	C/C	C/C
472	S168	G/G	C/C	./.	T/T	./.	./.	./.	./.	A/A	C/C	C/C
473	S169	G/G	C/C	./.	T/T	G/G	A/A	./.	T/T	A/A	C/C	C/C
474	S170	G/G	C/C	./.	T/T	G/G	A/A	./.	T/T	A/A	C/C	C/C
475	S171	G/G	C/C	./.	T/T	G/G	A/A	./.	T/T	A/A	C/C	C/C
476	S172	G/G	C/C	./.	T/T	G/G	A/A	./.	T/T	A/A	C/C	./.
477	S173	G/G	C/C	./.	T/T	G/G	A/A	./.	T/T	A/A	C/C	C/C
478	S174	G/G	C/C	./.	T/T	G/G	A/A	./.	T/T	A/A	C/C	C/C
479	S175	G/G	C/C	./.	T/T	G/G	A/A	./.	T/T	G/G	C/C	C/C
480	S176	G/G	C/C	./.	T/T	G/G	A/A	./.	T/T	A/A	C/C	C/C
481	S177	G/G	./.	./.	T/T	G/G	A/A	./.	T/T	A/A	C/C	C/C
482	S178	G/G	C/C	./.	T/T	G/G	A/A	./.	T/T	A/A	C/C	C/C
483	S179	G/G	C/C	./.	T/T	G/G	A/A	./.	T/T	A/A	C/C	C/C
484	S180	G/G	C/C	./.	T/T	G/G	A/A	./.	T/T	A/A	C/C	C/C
485	S181	G/G	C/C	./.	T/T	G/G	A/A	./.	T/T	A/A	C/C	C/C
486	S182	G/G	C/C	./.	T/T	G/G	A/A	./.	T/T	A/A	./.	C/C
487	S183	G/G	C/C	./.	T/T	G/G	A/A	./.	T/T	A/A	C/C	C/C
488	S184	G/G	C/C	./.	T/T	G/G	A/A	./.	T/T	A/A	C/C	C/C
489	S185	G/G	C/C	./.	T/T	G/G	A/A	./.	T/T	A/A	C/C	C/C
490	S186	./.	C/C	./.	T/T	G/G	A/A	./.	T/T	./.	C/C	C/C
491	S187	G/G	C/C	./.	./.	G/G	A/A	./.	T/T	A/A	C/C	C/C
492	S188	./.	C/C	./.	T/T	G/G	A/A	./.	./.	A/A	C/C	C/C
493	S203	G/G	C/C	./.	T/T	G/G	A/A	./.	T/T	A/A	C/C	./.
494	S204	G/G	C/C	./.	T/T	./.	./.	./.	T/T	A/G	C/C	C/C
495	S205	G/G	C/C	./.	T/T	G/G	A/A	./.	T/T	A/A	C/C	./.
496	S206	G/G	C/C	./.	T/T	G/G	A/A	./.	T/T	A/A	C/C	C/C
497	S207	G/G	C/C	./.	T/T	G/G	A/A	./.	T/T	A/A	C/C	C/C
498	S208	G/G	C/C	./.	T/T	G/G	A/A	./.	T/T	A/A	C/C	C/C
499	S209	G/G	C/C	./.	T/T	G/G	A/A	./.	T/T	A/A	C/C	./.
500	S210	G/G	C/C	./.	T/T	G/G	A/A	./.	./.	G/G	C/C	C/C
501	S211	G/G	C/C	./.	./.	G/G	A/A	./.	T/T	G/G	C/C	C/C
502	S212	G/G	C/C	./.	T/T	G/G	A/A	./.	T/T	A/A	C/C	C/C
503	S213	G/G	C/C	./.	T/T	G/G	A/A	./.	T/T	A/A	./.	./.
504	S214	G/G	C/C	./.	T/T	G/G	A/A	./.	T/T	A/A	C/C	C/C
505	S215	G/G	C/C	./.	T/T	G/G	A/A	./.	T/T	A/A	C/C	C/C
506	S216	G/G	C/C	./.	T/T	G/G	A/A	./.	T/T	G/G	C/C	C/C
507	S217	./.	C/C	./.	T/T	G/G	A/A	./.	T/T	G/G	C/C	C/C
508	S218	G/G	C/C	./.	T/T	G/G	A/A	./.	T/T	G/G	C/C	C/C
509	S219	G/G	C/C	./.	T/T	G/G	A/A	./.	T/T	G/G	C/C	C/C
510	S220	G/G	./.	./.	T/T	G/G	A/A	./.	T/T	A/A	C/C	C/C
511	S221	G/G	C/C	./.	T/T	G/G	A/A	./.	T/T	A/A	C/C	C/C
512	S223	G/G	C/C	./.	T/T	G/G	A/A	./.	T/T	A/A	C/C	C/C
513	S224	G/G	C/C	./.	T/T	G/G	A/A	./.	T/T	G/G	C/C	./.
514	S225	G/G	C/C	./.	T/T	G/G	A/A	./.	T/T	A/A	C/C	C/C
515	S227	G/G	C/C	./.	T/T	./.	./.	./.	T/T	A/A	C/C	C/C
516	S228	G/G	C/T	./.	./.	G/G	A/A	./.	T/T	G/G	C/C	C/C
517	S229	G/G	C/C	./.	T/T	G/G	A/A	./.	T/T	A/A	C/C	C/C
518	S230	G/G	C/C	./.	T/T	G/G	A/A	./.	T/T	G/G	./.	./.
519	S231	G/G	C/C	./.	T/T	G/G	A/A	./.	T/T	G/G	C/C	C/C
520	S232	G/G	C/C	./.	T/T	G/G	A/A	./.	T/T	A/A	C/C	C/C
521	S233	G/G	C/C	./.	T/T	G/G	./.	./.	./.	A/A	C/C	C/C
522	S234	G/G	C/C	./.	T/T	G/G	A/A	./.	T/T	A/A	C/C	C/C
523	S235	G/G	C/C	./.	T/T	G/G	A/A	./.	T/T	A/A	C/C	C/C
524	S236	G/G	C/C	./.	T/T	G/G	A/A	./.	T/T	A/A	C/C	C/C
525	S237	G/G	C/C	./.	T/T	G/G	A/A	./.	T/T	A/A	C/C	C/C
526	S238	G/G	C/C	./.	T/T	G/G	A/A	./.	T/T	A/A	C/C	C/C
527	S239	./.	C/C	./.	T/T	G/G	A/A	./.	T/T	A/A	C/C	C/C
528	S240	G/G	C/C	./.	T/T	G/G	A/A	./.	T/T	A/A	C/C	C/C
529	S241	G/G	C/C	./.	T/T	G/G	A/A	./.	T/T	A/A	C/C	C/C
530	S242	G/G	C/C	./.	T/T	./.	./.	./.	./.	A/A	C/C	C/C
531	S243	G/G	C/C	./.	T/T	G/G	A/A	./.	T/T	A/A	C/C	C/C
532	S244	G/G	C/C	./.	T/T	G/G	A/A	./.	T/T	A/A	C/C	C/C
533	S245	G/G	C/C	./.	T/T	G/G	A/A	./.	T/T	A/A	C/C	C/C
534	S246	G/G	C/C	./.	T/T	G/G	A/A	./.	T/T	A/A	C/C	C/C
535	S247	G/G	C/C	./.	T/T	G/G	A/A	./.	T/T	A/A	C/C	C/C
536	S248	G/G	C/C	./.	T/T	G/G	A/A	./.	T/T	A/A	C/C	C/C
537	S249	G/G	C/C	./.	T/T	G/G	A/A	./.	T/T	A/A	C/C	C/C
538	S250	G/G	C/C	./.	T/T	G/G	A/A	./.	T/T	A/A	C/C	C/C
539	S251	G/G	C/C	./.	T/T	G/G	./.	./.	./.	A/A	C/C	C/C
540	S252	G/G	C/C	./.	T/T	./.	A/A	./.	T/T	A/A	C/C	C/C
541	S253	G/G	C/C	./.	./.	G/G	A/A	./.	T/T	A/A	C/C	C/C
542	S254	G/G	C/C	./.	T/T	G/G	A/A	./.	T/T	A/A	C/C	C/C
543	S255	G/G	C/C	./.	T/T	G/G	A/A	./.	T/T	A/A	C/C	C/C
544	S256	G/G	C/C	./.	T/T	G/G	A/A	./.	T/T	A/A	C/C	C/C
545	S257	G/G	./.	./.	T/T	G/G	A/A	./.	T/T	A/A	C/C	C/C
546	S258	G/G	C/C	./.	T/T	G/G	A/A	./.	T/T	A/A	C/C	C/C
547	S259	G/G	C/C	./.	T/T	G/G	A/A	./.	T/T	A/A	C/C	C/C
548	S260	G/G	C/C	./.	T/T	G/G	A/A	./.	T/T	A/A	C/C	./.
549	S261	G/G	C/C	./.	T/T	G/G	A/A	./.	T/T	G/G	C/C	C/C
550	S262	./.	C/C	./.	T/T	G/G	A/A	./.	T/T	A/A	C/C	C/C
551	S264	G/G	C/C	./.	./.	G/G	A/A	./.	T/T	A/A	C/C	C/C
552	S265	G/G	C/C	./.	T/T	G/G	A/A	./.	./.	A/A	C/C	C/C
553	S266	G/G	C/C	./.	T/T	G/G	A/A	./.	T/T	./.	C/C	C/C
554	S267	G/G	C/C	./.	T/T	G/G	A/A	./.	T/T	A/A	C/C	C/C
555	S268	G/G	C/C	./.	T/T	G/G	A/A	./.	T/T	A/A	C/C	C/C
556	S270	G/G	./.	./.	T/T	G/G	A/A	./.	T/T	./.	C/C	C/C
557	S271	G/G	C/C	./.	T/T	G/G	A/A	./.	T/T	A/A	C/C	C/C
558	S272	G/G	C/C	./.	T/T	G/G	A/A	./.	T/T	G/G	C/C	C/C
559	S273	G/G	C/C	./.	T/T	G/G	./.	./.	./.	A/A	C/C	./.
560	S274	G/G	C/C	./.	T/T	G/G	A/A	./.	T/T	A/A	C/C	C/C
561	S3331	G/G	C/C	./.	T/T	./.	./.	./.	./.	./.	./.	C/C
562	S6554	G/G	C/C	./.	./.	G/G	./.	./.	./.	./.	C/C	C/C
563	CS	G/G	C/C	./.	T/T	G/G	A/A	./.	T/T	A/A	C/C	C/C
564	C1	G/G	C/C	./.	./.	./.	./.	./.	T/T	A/A	./.	C/C
565	C2	G/G	C/C	./.	T/T	G/G	A/A	./.	./.	A/A	C/C	./.
566	C3	G/G	C/C	./.	T/T	G/G	A/A	./.	T/T	./.	C/C	./.
567	C4	G/G	C/C	./.	T/T	G/G	A/A	./.	T/T	A/A	C/C	C/C
568	C5	G/G	C/C	./.	T/T	G/G	A/A	./.	T/T	A/A	C/C	C/C
569	C6	G/G	./.	./.	T/T	G/G	./.	./.	./.	A/A	C/C	C/C
570	C7	G/G	C/C	./.	./.	./.	./.	./.	./.	A/A	C/C	C/C
571	C8	G/G	./.	./.	T/T	./.	./.	./.	T/T	./.	C/C	./.
572	C9	./.	C/C	./.	./.	G/G	A/A	./.	T/T	A/A	./.	C/C
573	C10	G/G	C/C	./.	T/T	./.	./.	./.	T/T	A/A	C/C	C/C
574	C11	G/G	./.	./.	T/T	G/G	A/A	./.	./.	A/A	C/C	C/C
575	C12	G/G	./.	./.	./.	G/G	A/A	./.	T/T	A/A	C/C	C/C
576	C13	G/G	C/C	./.	T/T	G/G	A/A	./.	T/T	A/A	C/C	C/C
577	C14	G/G	C/C	./.	./.	G/G	A/A	./.	T/T	./.	./.	./.
578	C15	G/G	C/C	./.	T/T	G/G	A/A	./.	T/T	A/A	C/C	./.
579	C16	./.	C/C	./.	./.	G/G	./.	./.	./.	A/A	C/C	C/C
580	C17	G/G	C/C	./.	T/T	./.	./.	./.	./.	A/A	C/C	./.
581	C18	G/G	C/C	./.	T/T	G/G	A/A	./.	T/T	G/G	C/C	C/C
582	C19	G/G	C/C	./.	T/T	G/G	A/A	./.	T/T	./.	C/C	C/C
583	C20	G/G	C/C	./.	./.	G/G	A/A	./.	T/T	A/A	C/C	C/C
584	C21	./.	./.	./.	./.	G/G	A/A	./.	T/T	A/A	./.	C/C
585	C22	G/G	C/C	./.	T/T	G/G	A/A	./.	T/T	A/A	C/C	C/C
586	C23	G/G	./.	./.	T/T	G/G	A/A	./.	T/T	A/A	./.	C/C
587	C24	G/G	C/C	./.	T/T	./.	A/A	./.	T/T	A/A	C/C	C/C
588	C25	./.	C/C	./.	T/T	G/G	A/A	./.	./.	./.	./.	C/C
589	C26	G/G	C/C	./.	T/T	./.	./.	./.	T/T	./.	./.	./.
590	C27	G/G	C/C	./.	T/T	G/G	A/A	./.	T/T	A/A	C/C	C/C
591	C28	G/G	./.	./.	T/T	G/G	A/A	./.	T/T	A/A	C/C	./.
592	C29	G/G	C/C	./.	T/T	./.	./.	./.	./.	A/A	C/C	C/C
593	C30	./.	C/T	./.	T/T	./.	./.	./.	./.	A/A	./.	C/C
594	C31	./.	C/C	./.	T/T	G/G	./.	./.	T/T	A/A	C/C	./.
595	C32	./.	C/C	./.	T/T	G/G	A/A	./.	T/T	G/G	C/C	C/C
596	C33	G/G	C/C	./.	T/T	G/G	A/A	./.	T/T	A/A	C/C	./.
597	C34	G/G	C/C	./.	T/T	G/G	A/A	./.	T/T	./.	C/C	C/C
598	C35	./.	./.	./.	./.	./.	A/A	./.	./.	A/A	C/C	C/C
599	C36	G/G	C/C	./.	T/T	G/G	A/A	./.	T/T	G/G	C/C	C/C
600	C37	G/G	C/C	./.	T/T	G/G	A/A	./.	T/T	A/A	C/C	C/C
601	C38	./.	C/C	./.	./.	./.	./.	./.	T/T	A/A	C/C	C/C
602	C39	G/G	C/C	./.	T/T	G/G	A/A	./.	T/T	A/A	C/C	C/C
603	C40	G/G	C/C	./.	./.	G/G	A/A	./.	T/T	A/A	./.	C/C
604	C41	./.	C/C	./.	T/T	G/G	A/A	./.	./.	G/G	C/C	C/C
605	C42	G/G	C/C	./.	T/T	G/G	A/A	./.	T/T	A/A	C/C	C/C
606	C43	G/G	./.	./.	T/T	G/G	A/A	./.	T/T	G/G	C/C	C/C
607	C44	G/G	C/C	./.	T/T	G/G	A/A	./.	T/T	G/G	C/C	C/C
608	C45	G/G	C/C	./.	T/T	G/G	A/A	./.	T/T	A/A	C/C	C/C
609	C46	G/G	C/C	./.	T/T	G/G	./.	./.	./.	G/G	C/C	C/C
610	C47	G/G	C/T	./.	T/T	G/G	A/A	./.	T/T	G/G	C/C	C/C
611	C48	T/T	./.	./.	C/C	T/T	./.	./.	./.	A/A	A/A	T/T
612	C49	G/G	C/C	./.	T/T	G/G	./.	./.	T/T	A/A	C/C	C/C
613	C50	G/G	C/C	./.	T/T	G/G	A/A	./.	T/T	A/A	C/C	C/C
614	C51	./.	./.	./.	./.	T/T	G/G	./.	T/T	A/A	./.	T/T
615	C52	G/G	C/C	./.	T/T	G/G	A/A	./.	T/T	A/A	C/C	C/C
616	C53	G/G	C/C	./.	T/T	G/G	A/A	./.	T/T	G/G	C/C	C/C
617	C54	./.	C/C	./.	T/T	G/G	A/A	./.	T/T	A/A	C/C	./.
618	C55	G/G	C/C	./.	T/T	G/G	A/A	./.	T/T	A/A	C/C	C/C
619	C56	G/G	C/C	./.	T/T	G/G	A/A	./.	T/T	G/G	C/C	C/C
620	C57	G/G	./.	./.	T/T	G/G	A/A	./.	T/T	./.	./.	./.
621	C58	G/G	C/C	./.	./.	./.	./.	./.	T/T	./.	C/C	C/C
622	C59	G/G	C/C	./.	T/T	./.	A/A	./.	T/T	A/A	C/C	C/C
623	C60	./.	C/C	./.	T/T	G/G	A/A	./.	T/T	A/A	C/C	C/C
624	C61	G/G	C/C	./.	T/T	G/G	A/A	./.	T/T	A/A	./.	C/C
625	C62	./.	C/C	./.	T/T	G/G	A/A	./.	T/T	A/A	C/C	C/C
626	ArinaLrFor	G/G	C/C	A/A	./.	./.	./.	./.	./.	./.	C/C	C/C
627	CDC_Landmark	G/G	C/C	A/A	./.	./.	./.	./.	./.	./.	C/C	./.
628	CDC_Stanley	T/T	T/T	A/A	./.	./.	./.	./.	./.	./.	A/A	./.
629	Cadenza	G/G	C/C	A/A	./.	./.	./.	./.	./.	./.	C/C	C/C
630	Claire	G/G	C/C	A/A	./.	./.	./.	./.	./.	./.	C/C	C/C
631	Jagger	G/G	C/C	A/A	./.	./.	./.	./.	./.	./.	C/C	./.
632	Julius	G/G	C/C	A/A	./.	./.	./.	./.	./.	./.	C/C	C/C
633	Lancer	./.	./.	./.	./.	./.	./.	./.	./.	./.	A/A	./.
634	Mace	./.	C/C	G/G	./.	./.	./.	./.	./.	./.	C/C	./.
635	Norin61	G/G	C/C	A/A	./.	./.	./.	./.	./.	./.	C/C	C/C
636	Paragon	G/G	C/T	A/A	./.	./.	./.	./.	./.	./.	C/C	./.
637	Robigus	G/G	C/C	A/A	./.	./.	./.	./.	./.	./.	C/C	./.
638	SY_Mattis	G/G	C/C	A/A	./.	./.	./.	./.	./.	./.	C/C	C/C
639	Spelt	T/T	T/T	A/A	./.	./.	./.	./.	./.	./.	A/A	T/T
640	Weebil	G/G	C/T	A/A	./.	./.	./.	./.	./.	./.	C/C	C/C
641	Z8425B	./.	./.	./.	./.	./.	./.	./.	./.	G/G	./.	./.
642	PH46	./.	C/C	./.	T/T	G/G	A/A	./.	./.	A/A	C/C	C/C
643	PH49	G/G	C/C	./.	T/T	G/G	A/A	./.	./.	A/A	C/C	C/C
644	PH51	G/G	C/C	./.	./.	G/G	A/A	./.	./.	A/A	C/C	C/C
645	PH52	G/G	C/C	./.	T/T	G/G	A/A	./.	./.	A/A	C/C	C/C
646	PH56	G/G	C/C	./.	T/T	G/G	A/A	./.	./.	A/A	C/C	C/C
647	PH68	G/G	./.	./.	T/T	G/G	A/A	./.	./.	A/A	C/C	C/C
648	PH148	G/G	C/C	./.	./.	./.	A/A	./.	./.	A/A	C/C	./.
649	PH95	G/G	C/C	./.	T/T	G/G	A/A	./.	./.	G/G	C/C	C/C
650	PH105	G/G	C/C	./.	T/T	G/G	A/A	./.	./.	A/A	C/C	C/C
651	PH108	G/G	./.	./.	T/T	G/G	./.	./.	./.	G/G	./.	C/C
652	PH135	G/G	./.	./.	./.	G/G	A/A	./.	./.	./.	C/C	./.
653	PH151	G/G	./.	./.	T/T	G/G	./.	./.	./.	A/A	C/C	C/C
654	PH153	G/G	C/C	./.	./.	G/G	A/A	./.	./.	A/A	C/C	./.
655	PH126	./.	C/C	./.	T/T	./.	./.	./.	./.	A/A	C/C	C/C
656	PH132	G/G	./.	./.	T/T	./.	A/A	./.	./.	./.	./.	C/C
657	PH133	G/G	C/C	./.	T/T	G/G	./.	./.	./.	A/A	C/C	./.
658	PH09	G/G	C/C	./.	T/T	G/G	A/A	./.	./.	A/A	C/C	C/C
659	XM01	G/G	C/C	./.	T/T	G/G	A/A	./.	./.	A/A	C/C	C/C
660	PH10	G/G	C/C	./.	T/T	G/G	A/A	./.	./.	A/A	C/C	C/C
661	NZ05	G/G	C/C	./.	T/T	G/G	A/A	./.	./.	A/A	C/C	C/C
662	YM05	G/G	C/C	./.	T/T	G/G	A/A	./.	./.	A/A	C/C	C/C
663	YM02	G/G	C/C	./.	T/T	G/G	./.	./.	./.	A/A	C/C	C/C
664	YM07	G/G	C/C	./.	T/T	G/G	A/A	./.	./.	A/A	C/C	C/C
665	YM03	G/G	C/C	./.	T/T	G/G	A/A	./.	./.	A/A	C/C	C/C
666	NZ10	G/G	C/C	./.	T/T	G/G	A/A	./.	./.	G/G	C/C	C/C
667	S141	G/G	C/C	./.	T/T	G/G	A/A	./.	./.	A/A	C/C	C/C
668	AS360	G/G	C/C	./.	T/T	G/G	A/A	./.	./.	./.	C/C	C/C
669	AS362	G/G	C/C	./.	T/T	G/G	A/A	./.	./.	G/G	C/C	C/C
670	18C429	./.	C/C	./.	T/T	./.	./.	./.	./.	A/A	./.	./.
671	18C430	G/G	./.	./.	T/T	G/G	A/A	./.	./.	A/A	C/C	C/C
672	18C448	./.	./.	./.	./.	G/G	A/A	./.	./.	A/A	C/C	C/C
673	18C450	G/G	./.	./.	T/T	G/G	A/A	./.	./.	./.	C/C	./.
674	3987	./.	./.	./.	T/T	G/G	A/A	./.	./.	A/A	C/C	C/C
675	3989	G/G	C/C	./.	T/T	G/G	A/A	./.	./.	A/A	C/C	C/C
676	3970	G/G	C/C	./.	T/T	G/G	A/A	./.	./.	A/A	C/C	C/C
677	AS356	G/G	C/C	./.	./.	G/G	A/A	./.	./.	A/A	C/C	C/C

## Sheet: Table S5
Table S5. Association analysis of TKW, KL and KW between two haplotypes of TaGGCT20 gene
Years and locations	Kernel traits	Haplotypes	Mean±SE	P value
2002LY	TKW	TaGGCT20-HapⅠ	44.31±5.75	1.20E-05***
		TaGGCT20-HapⅡ	36.94±6.97
	KL	TaGGCT20-HapⅠ	0.68±0.05	0.049*
		TaGGCT20-HapⅡ	0.64±0.07
	KW	TaGGCT20-HapⅠ	0.33±0.03	0.77E-03***
		TaGGCT20-HapⅡ	0.31±0.03
2005LY	TKW	TaGGCT20-HapⅠ	41.25±4.98	5.47E-05***
		TaGGCT20-HapⅡ	34.41±7.46
	KL	TaGGCT20-HapⅠ	0.69±0.05	0.0027**
		TaGGCT20-HapⅡ	0.65±0.06
	KW	TaGGCT20-HapⅠ	0.33±0.02	0.0017**
		TaGGCT20-HapⅡ	0.31±0.03
2010SY	TKW	TaGGCT20-HapⅠ	39.52±7.73	0.019*
		TaGGCT20-HapⅡ	35.74±6.61
	KL	TaGGCT20-HapⅠ	0.69±0.05	0.047*
		TaGGCT20-HapⅡ	0.67±0.05
	KW	TaGGCT20-HapⅠ	0.32±0.03	0.006**
		TaGGCT20-HapⅡ	0.31±0.02

## Sheet: Table S6
Table S6. The information of the wheat diversity panel and their genotypes distribution of TaGGCT20 alleles
NO.	Resequencing cultivar ID	Accession	Nation	Origin	Allele	Source
1	BJBH	Beijing8Hao	China	Beijing	A	WheatUnion
2	MP021	YanDa1817	China	Beijing	A	WheatUnion
3	MP055	Beijing8Hao	China	Beijing	A	WheatUnion
4	MP118	LunXun987	China	Beijing	A	WheatUnion
5	MP138	KeChun14	China	Beijing	A	WheatUnion
6	NZ05	Lunxuan987	China	Beijing	A	WheatUnion
7	PH133	Nongda413	China	Beijing	A	WheatUnion
8	S11	YanDa1817	China	Beijing	A	WheatUnion
9	S140	NongDa5181	China	Beijing	A	WheatUnion
10	S212	LuoFuLin10Hao	China	Beijing	A	WheatUnion
11	S225	Beijing8Hao	China	Beijing	A	WheatUnion
12	S271	LunXun987	China	Beijing	A	WheatUnion
13	S273	Jing411	China	Beijing	A	WheatUnion
14	S274	NongDa3097	China	Beijing	A	WheatUnion
15	S67	NongDa3338	China	Beijing	G	WheatUnion
16	YM02	Nongda981	China	Beijing	A	WheatUnion
17	YM03	Nongda3097	China	Beijing	A	WheatUnion
18	YM07	Nongda3753	China	Beijing	A	WheatUnion
19	HMM	Hongmangmai	China	Gansu	G	WheatUnion
20	HNSH	Huining10	China	Gansu	A	WheatUnion
21	JinHM	Jinhuangmai	China	Gansu	A	WheatUnion
22	MP041	HuoLiYan	China	Gansu	A	WheatUnion
23	MP056	GanMai8Hao	China	Gansu	G	WheatUnion
24	S101	DF_GSHongQiMai (S101)	China	Gansu	A	WheatUnion
25	S102	DF_GSDuanYaoMai (S102)	China	Gansu	A	WheatUnion
26	S103	DF_GSDaBaiMai (S103)	China	Gansu	A	WheatUnion
27	S104	DF_GSBaiMuXianBan (S104)	China	Gansu	A	WheatUnion
28	S105	DF_GSHongHuoSui (S105)	China	Gansu	A	WheatUnion
29	S106	DF_GSBaiDaTou (S106)	China	Gansu	A	WheatUnion
30	S240	DF_GSLanHuaMai (S240)	China	Gansu	A	WheatUnion
31	S250	DF_GSYiZhiMai (S250)	China	Gansu	A	WheatUnion
32	S251	DF_GSHuoLiYan (S251)	China	Gansu	A	WheatUnion
35	BQM	Baiqiumai	China	Hebei	A	WheatUnion
36	C36	LR_China1 (C36)	China	Hebei	G	WheatUnion
37	MP053	DanJiaZhuang54	China	Hebei	A	WheatUnion
38	MP081	JiMai26	China	Hebei	A	WheatUnion
39	MP098	JiMai38	China	Hebei	A	WheatUnion
40	MP099	GaoYou503	China	Hebei	G	WheatUnion
41	MP100	Dan4185	China	Hebei	A	WheatUnion
42	MP104	GaoCheng8901	China	Hebei	G	WheatUnion
43	MP109	HanDan6172	China	Hebei	G	WheatUnion
44	MP111	DanJiaZhuang8Hao	China	Hebei	A	WheatUnion
45	MP120	HengGuan35	China	Hebei	A	WheatUnion
46	MP121	ShiLuan02-1	China	Hebei	G	WheatUnion
47	MP141	JiMai30	China	Hebei	A	WheatUnion
48	MP145	ZhongYou9507	China	Hebei	A	WheatUnion
49	PH126	Hengguan35	China	Hebei	A	WheatUnion
50	S142	YC_ShiLuan02d1 (S142)	China	Hebei	G	WheatUnion
51	S227	YCL_ShiJiaZhuang54 (S227)	China	Hebei	A	WheatUnion
52	S64	YC_Shi4185 (S64)	China	Hebei	A	WheatUnion
53	C42	VA_China2 (C42)	China	Henan	A	WheatUnion
54	C46	VA_China6 (C46)	China	Henan	G	WheatUnion
55	CSB	Chushanbao	China	Henan	A	WheatUnion
56	DKM	Dakoumai	China	Henan	A	WheatUnion
57	MP023	YouZiMai	China	Henan	A	WheatUnion
58	MP051	NeiXiang5Hao	China	Henan	A	WheatUnion
59	MP060	BoAi7023	China	Henan	G	WheatUnion
60	MP064	YanShi4Hao	China	Henan	A	WheatUnion
61	MP065	BoNong3217	China	Henan	G	WheatUnion
62	MP071	YuMai2Hao	China	Henan	A	WheatUnion
63	MP075	YuMai7Hao	China	Henan	G	WheatUnion
64	MP080	BoNong791	China	Henan	G	WheatUnion
65	MP082	Zhou8425B	China	Henan	G	WheatUnion
66	MP083	YuMai13	China	Henan	A	WheatUnion
67	MP087	YuMai17	China	Henan	G	WheatUnion
68	MP088	YuMai18	China	Henan	G	WheatUnion
69	MP091	YuMai21Hao (ZhouMai9Hao)	China	Henan	A	WheatUnion
70	MP097	YuMai41	China	Henan	A	WheatUnion
71	MP103	WenMai6Hao (YuMai49)	China	Henan	A	WheatUnion
72	MP110	ZhengMai9023	China	Henan	G	WheatUnion
73	MP113	ZhouMai16	China	Henan	A	WheatUnion
74	MP115	JiMai20	China	Henan	A	WheatUnion
75	MP117	YanZhan4110	China	Henan	G	WheatUnion
76	MP119	ZhouMai18	China	Henan	G	WheatUnion
77	MP124	ZhengMai366	China	Henan	A	WheatUnion
78	MP125	BoNongAK58	China	Henan	G	WheatUnion
79	MP128	ZhouMai22Hao	China	Henan	G	WheatUnion
80	MP131	XinMai26	China	Henan	G	WheatUnion
81	MP132	FengDeCunMai5Hao	China	Henan	A	WheatUnion
82	MP134	ZhongMai66	China	Henan	A	WheatUnion
83	MP135	BoNong201	China	Henan	A	WheatUnion
84	MP136	BoNong4199	China	Henan	G	WheatUnion
85	PH105	Zhoumai16	China	Henan	A	WheatUnion
86	PH108	Zhoumai22	China	Henan	G	WheatUnion
87	PH151	Wenmai6	China	Henan	A	WheatUnion
88	PH153	Neixiang5	China	Henan	A	WheatUnion
89	PH95	Xinmai26	China	Henan	G	WheatUnion
90	S10	DF_HNPingYuan50 (S10)	China	Henan	A	WheatUnion
91	S135	YC_ZhouMai18 (S135)	China	Henan	A	WheatUnion
92	S139	YC_YuMai18 (S139)	China	Henan	G	WheatUnion
93	S217	YCL_ZhengMai9023 (S217)	China	Henan	G	WheatUnion
94	S218	YCL_YanZhan1 (S218)	China	Henan	G	WheatUnion
95	S221	YCL_YuMai21 (S221)	China	Henan	A	WheatUnion
96	S223	YCL_ZhengYin4 (S223)	China	Henan	A	WheatUnion
97	S224	YCL_BaiNong3217 (S224)	China	Henan	G	WheatUnion
98	S60	BS_HNPuYang21 (S60)	China	Henan	A	WheatUnion
99	S61	BS_HNPuYang23 (S61)	China	Henan	A	WheatUnion
100	YZM	Youzimai	China	Henan	A	WheatUnion
101	Z8425B	Zhou8425B	China	Henan	G	WheatUnion
102	ZYJWLQ	Zhongyou9507	China	Henan	A	WheatUnion
112	C41	VA_China1 (C41)	China	Jiangsu	G	WheatUnion
113	DYH	Dayuhua	China	Jiangsu	A	WheatUnion
114	LZT	Liuzhutou	China	Jiangsu	A	WheatUnion
115	MP054	XuZhou14	China	Jiangsu	G	WheatUnion
116	MP069	ShanNong7859	China	Jiangsu	G	WheatUnion
117	MP077	YangMai5Hao	China	Jiangsu	G	WheatUnion
118	MP092	YangMai158	China	Jiangsu	G	WheatUnion
119	MP112	HuaiMai20	China	Jiangsu	A	WheatUnion
120	MP123	XuMai856	China	Jiangsu	A	WheatUnion
121	MP133	XuMai35	China	Jiangsu	A	WheatUnion
122	MP144	SuMai3Hao	China	Jiangsu	G	WheatUnion
123	MXM	Mangxiaomai	China	Jiangsu	A	WheatUnion
124	PH148	Wangshuibai	China	Jiangsu	A	WheatUnion
125	S210	YCL_SuiMai3 (S210)	China	Jiangsu	G	WheatUnion
140	S110	DF_QHXiaoHongMai (S110)	China	Qinghai	A	WheatUnion
141	S111	DF_QHXiaoMai (S111)	China	Qinghai	A	WheatUnion
142	S112	DF_QHMaoHongMai (S112)	China	Qinghai	A	WheatUnion
143	S113	DF_QHLiuYueHuang (S113)	China	Qinghai	A	WheatUnion
144	S114	DF_QHDuanBaiMai (S114)	China	Qinghai	A	WheatUnion
145	S241	DF_QHGeJiaXiang (S241)	China	Qinghai	A	WheatUnion
146	AMN	Aimengniu	China	Shandong	A	WheatUnion
147	C44	VA_China4 (C44)	China	Shandong	G	WheatUnion
148	LLX	Laolaixia	China	Shandong	A	WheatUnion
149	MP052	JiNan2Hao	China	Shandong	A	WheatUnion
150	MP057	JiNan9Hao	China	Shandong	A	WheatUnion
151	MP059	JiNing3Hao	China	Shandong	A	WheatUnion
152	MP062	TaiShan1Hao	China	Shandong	A	WheatUnion
153	MP068	ShanNongFu63	China	Shandong	A	WheatUnion
154	MP072	LuMai1Hao (AiMengNiu)	China	Shandong	A	WheatUnion
155	MP074	JiNan13	China	Shandong	A	WheatUnion
156	MP086	LuMai14	China	Shandong	A	WheatUnion
157	MP089	LuMai15	China	Shandong	A	WheatUnion
158	MP090	PH82-2-2	China	Shandong	G	WheatUnion
159	MP096	LuMai21	China	Shandong	A	WheatUnion
160	MP102	JiNan16	China	Shandong	A	WheatUnion
161	MP106	JiNan17	China	Shandong	A	WheatUnion
162	MP107	YanNong19	China	Shandong	A	WheatUnion
163	MP108	JiMai19	China	Shandong	A	WheatUnion
164	MP114	YanNong21Hao	China	Shandong	A	WheatUnion
165	MP122	LiangXing99	China	Shandong	A	WheatUnion
166	MP127	JiMai22	China	Shandong	G	WheatUnion
167	MP130	LiangXing66	China	Shandong	G	WheatUnion
168	MP140	MengXian201	China	Shandong	A	WheatUnion
169	NZ10	Jimai22	China	Shandong	G	WheatUnion
170	PH10	Jimai20	China	Shandong	A	WheatUnion
171	PH49	Jimai19	China	Shandong	A	WheatUnion
172	PH51	Jinan13	China	Shandong	A	WheatUnion
173	PH52	Jinan16	China	Shandong	A	WheatUnion
174	PH56	Lumai15	China	Shandong	A	WheatUnion
175	PH68	Yuejin5	China	Shandong	A	WheatUnion
176	S15	BS_SDNingYang5 (S15)	China	Shandong	A	WheatUnion
177	S185	DF_SDXiShanBianSui (S185)	China	Shandong	A	WheatUnion
178	S187	DF_SDDaLiBanMang (S187)	China	Shandong	A	WheatUnion
179	S188	DF_SDLaoLaiXia (S188)	China	Shandong	A	WheatUnion
180	S215	YCL_JiNan17 (S215)	China	Shandong	A	WheatUnion
181	S220	YCL_TaiShan1 (S220)	China	Shandong	A	WheatUnion
182	S272	YC_JiMai22 (S272)	China	Shandong	G	WheatUnion
183	S62	BS_SDChangQing49 (S62)	China	Shandong	A	WheatUnion
184	YM05	Liangxing99	China	Shandong	A	WheatUnion
185	YNSW	Yannong15	China	Shandong	A	WheatUnion
186	ZJH	Zijiuhong	China	Shandong	A	WheatUnion
198	C43	VA_China3 (C43)	China	Shaanxi	G	WheatUnion
199	C47	VA_China7 (C47)	China	Shaanxi	G	WheatUnion
200	HM	Huomai	China	Shaanxi	A	WheatUnion
201	HZB	Hanzhongbai	China	Shaanxi	A	WheatUnion
202	MP024	MaZhaMai	China	Shaanxi	A	WheatUnion
203	MP046	BiMa1Hao	China	Shaanxi	A	WheatUnion
204	MP047	BiMa4Hao	China	Shaanxi	A	WheatUnion
205	MP058	FengChan3Hao	China	Shaanxi	A	WheatUnion
206	MP063	AiFeng3Hao	China	Shaanxi	A	WheatUnion
207	MP067	XiaoYan6Hao	China	Shaanxi	G	WheatUnion
208	MP084	XiAn8Hao	China	Shaanxi	G	WheatUnion
209	MP095	XiNong881	China	Shaanxi	G	WheatUnion
210	MP105	XiaoYan22	China	Shaanxi	A	WheatUnion
211	MP126	XiNong979	China	Shaanxi	G	WheatUnion
212	MP139	XiaoYan96	China	Shaanxi	A	WheatUnion
213	MP142	XiNong65	China	Shaanxi	G	WheatUnion
214	MP143	Shan213	China	Shaanxi	A	WheatUnion
215	PH46	Bima1	China	Shaanxi	A	WheatUnion
216	QCM	Qiangchangmai	China	Shaanxi	A	WheatUnion
217	S182	DF_SHXChunXiaoMai (S182)	China	Shaanxi	A	WheatUnion
218	S183	DF_SHXMaZhaMai (S183)	China	Shaanxi	A	WheatUnion
219	S184	DF_SHXXiaoSanYueH (S184)	China	Shaanxi	A	WheatUnion
220	S213	YCL_BiMa4 (S213)	China	Shaanxi	A	WheatUnion
221	S214	YCL_FengChan3 (S214)	China	Shaanxi	A	WheatUnion
222	TMM	Tumangmai	China	Shaanxi	A	WheatUnion
223	C38	LR_China3 (C38)	China	Sichuan	A	WheatUnion
224	C45	VA_China5 (C45)	China	Sichuan	A	WheatUnion
225	CS	LR_China6 (CS)	China	Sichuan	A	WheatUnion
226	MP025	ChengDouGuangTou	China	Sichuan	A	WheatUnion
227	MP026	ZhongGuoChun	China	Sichuan	A	WheatUnion
228	MP070	MianYang11	China	Sichuan	A	WheatUnion
229	MP073	MianYang15	China	Sichuan	A	WheatUnion
230	MP078	MianYang20	China	Sichuan	A	WheatUnion
231	MP085	ChuanMai22	China	Sichuan	G	WheatUnion
232	MP093	MianYang26Hao	China	Sichuan	A	WheatUnion
233	MP116	ChuanMai42	China	Sichuan	A	WheatUnion
234	MP137	Fan6	China	Sichuan	G	WheatUnion
235	S100	DF_SC1670 (S100)	China	Sichuan	A	WheatUnion
236	S216	YCL_Fan6 (S216)	China	Sichuan	G	WheatUnion
237	S242	DF_SCBenDiHuangHua (S242)	China	Sichuan	A	WheatUnion
238	S246	DF_SCBaiMangXiaoMai (S246)	China	Sichuan	A	WheatUnion
239	S249	DF_SCKangDing1 (S249)	China	Sichuan	A	WheatUnion
240	S93	DF_SC1658 (S93)	China	Sichuan	A	WheatUnion
241	S94	DF_SC1666 (S94)	China	Sichuan	A	WheatUnion
242	S95	DF_SC1587 (S95)	China	Sichuan	A	WheatUnion
243	S96	DF_SC1635 (S96)	China	Sichuan	A	WheatUnion
244	S97	DF_SC1588 (S97)	China	Sichuan	A	WheatUnion
245	S98	DF_SC1668 (S98)	China	Sichuan	A	WheatUnion
246	S99	DF_SC1661 (S99)	China	Sichuan	A	WheatUnion
247	TJBXM	Tongjiabaxiaomai	China	Sichuan	A	WheatUnion
248	ZP	Zipi	China	Sichuan	A	WheatUnion
249	S1	XZbys_ZuoGong1203 (S1)	China	Tibet	A	WheatUnion
250	S13	XZMiSui (S13)	China	Tibet	A	WheatUnion
251	S14	XZD_ZXM1341 (S14)	China	Tibet	A	WheatUnion
252	S143	XZbys_LangXianSuiSui6 (S143)	China	Tibet	A	WheatUnion
253	S144	XZbys_LangXianSuiSui18 (S144)	China	Tibet	A	WheatUnion
254	S145	XZbys_ChaYaZheDa49 (S145)	China	Tibet	A	WheatUnion
255	S146	XZbys_JiaChaZheDa28 (S146)	China	Tibet	A	WheatUnion
256	S147	XZbys_JiaChaZheDa37 (S147)	China	Tibet	A	WheatUnion
257	S148	XZbys_JiaChaZheDa39 (S148)	China	Tibet	A	WheatUnion
258	S149	XZbys_LangXianZheDa5 (S149)	China	Tibet	A	WheatUnion
259	S150	XZbys_LangXianZheDa6 (S150)	China	Tibet	A	WheatUnion
260	S151	XZbys_LangXianZheDa7 (S151)	China	Tibet	A	WheatUnion
261	S152	XZbys_LangXianZheDa16 (S152)	China	Tibet	A	WheatUnion
262	S153	XZbys_LangXianZheDa17 (S153)	China	Tibet	A	WheatUnion
263	S154	XZbys_LangXianZheDa25 (S154)	China	Tibet	A	WheatUnion
264	S155	XZbys_LongZiZheDa15 (S155)	China	Tibet	A	WheatUnion
265	S156	XZbys_LongZiZheDa22 (S156)	China	Tibet	A	WheatUnion
266	S157	XZbys_LongZiZheDa23 (S157)	China	Tibet	A	WheatUnion
267	S158	XZbys_LongZiZheDa26 (S158)	China	Tibet	A	WheatUnion
268	S159	XZbys_LongZiZheDa28 (S159)	China	Tibet	A	WheatUnion
269	S16	XZbys_ZuoGongSuiSui1 (S16)	China	Tibet	A	WheatUnion
270	S161	XZbys_LongZiZheDa32 (S161)	China	Tibet	A	WheatUnion
271	S162	XZbys_LongZiZheDa34 (S162)	China	Tibet	A	WheatUnion
272	S163	XZbys_LongZiZheDa48 (S163)	China	Tibet	G	WheatUnion
273	S164	XZbys_LongZiZheDa57 (S164)	China	Tibet	A	WheatUnion
274	S166	XZbys_SangRiZheDa3 (S166)	China	Tibet	A	WheatUnion
275	S167	XZbys_SangRiZheDa4 (S167)	China	Tibet	A	WheatUnion
276	S168	XZbys_SangRiZheDa6 (S168)	China	Tibet	A	WheatUnion
277	S169	XZbys_SangRiZheDa7 (S169)	China	Tibet	A	WheatUnion
278	S17	XZbys_JiaChaSuiSui8 (S17)	China	Tibet	A	WheatUnion
279	S2	XZbys_LangXian1274 (S2)	China	Tibet	A	WheatUnion
280	S22	XZbys_LangXianSuiSui9 (S22)	China	Tibet	A	WheatUnion
281	S228	YC_XZZangDong4 (S228)	China	Tibet	G	WheatUnion
282	S229	YC_XZRiKaZe54 (S229)	China	Tibet	A	WheatUnion
283	S23	XZbys_LangXianSuiSui15 (S23)	China	Tibet	A	WheatUnion
284	S230	YC_XZRiKaZe8 (S230)	China	Tibet	G	WheatUnion
285	S24	XZbys_LangXianSuiSui17 (S24)	China	Tibet	A	WheatUnion
286	S243	XZD_ZhaHong (S243)	China	Tibet	A	WheatUnion
287	S244	XZD_MoTuo (S244)	China	Tibet	A	WheatUnion
288	S245	XZD_BianBaChunMai6 (S245)	China	Tibet	A	WheatUnion
289	S247	XZD_WuJiangZhuo (S247)	China	Tibet	A	WheatUnion
290	S248	XZD_MoZongZhuoGa (S248)	China	Tibet	A	WheatUnion
291	S25	XZbys_LongZiSuiSui10 (S25)	China	Tibet	A	WheatUnion
292	S255	XZbys_ChaYuSuiSui2 (S255)	China	Tibet	A	WheatUnion
293	S256	XZbys_ChaYuSuiSui3 (S256)	China	Tibet	A	WheatUnion
294	S257	XZbys_ChaYuSuiSui5 (S257)	China	Tibet	A	WheatUnion
295	S258	XZbys_ChaYuZheDa1 (S258)	China	Tibet	A	WheatUnion
296	S259	XZbys_ChaYuZheDa5 (S259)	China	Tibet	A	WheatUnion
297	S26	XZbys_LongZiSuiSui11 (S26)	China	Tibet	A	WheatUnion
298	S260	XZbys_ChaYuZheDa6 (S260)	China	Tibet	A	WheatUnion
299	S261	XZbys_ChaYuZheDa8 (S261)	China	Tibet	G	WheatUnion
300	S262	XZbys_JiaChaZheDa61 (S262)	China	Tibet	A	WheatUnion
301	S264	XZbys_LangXianZheDa38 (S264)	China	Tibet	A	WheatUnion
302	S265	XZbys_LangXianZheDa47 (S265)	China	Tibet	A	WheatUnion
303	S267	XZbys_LongZiZheDa42 (S267)	China	Tibet	A	WheatUnion
304	S268	XZbys_SangRiZheDa1 (S268)	China	Tibet	A	WheatUnion
305	S27	XZbys_LongZiSuiSui17 (S27)	China	Tibet	A	WheatUnion
306	S28	XZbys_LongZiSuiSui23 (S28)	China	Tibet	A	WheatUnion
307	S29	XZbys_LongZiSuiSui24 (S29)	China	Tibet	A	WheatUnion
308	S3	XZbys_JiTang1387 (S3)	China	Tibet	A	WheatUnion
309	S30	XZbys_ChaYaZheDa14 (S30)	China	Tibet	A	WheatUnion
310	S31	XZbys_ChaYaZheDa18 (S31)	China	Tibet	A	WheatUnion
311	S33	XZbys_ChaYaZheDa32 (S33)	China	Tibet	A	WheatUnion
312	S34	XZbys_JiaChaZheDa9 (S34)	China	Tibet	A	WheatUnion
313	S35	XZbys_JiaChaZheDa55 (S35)	China	Tibet	A	WheatUnion
314	S36	XZbys_JiaChaZheDa63 (S36)	China	Tibet	A	WheatUnion
315	S37	XZbys_LangXianZheDa3 (S37)	China	Tibet	A	WheatUnion
316	S4	XZD_DuiLongDQ1289 (S4)	China	Tibet	A	WheatUnion
317	S40	XZbys_LangXianZheDa35 (S40)	China	Tibet	A	WheatUnion
318	S41	XZbys_LongZiZheDa4 (S41)	China	Tibet	A	WheatUnion
319	S42	XZbys_LongZiZheDa9 (S42)	China	Tibet	A	WheatUnion
320	S43	XZbys_LongZiZheDa19 (S43)	China	Tibet	A	WheatUnion
321	S44	XZbys_LongZiZheDa27 (S44)	China	Tibet	A	WheatUnion
322	S45	XZbys_SangRiZheDa21 (S45)	China	Tibet	A	WheatUnion
323	S46	XZD_RiKaZeLaSa1301 (S46)	China	Tibet	A	WheatUnion
324	S47	XZD_QuShui1316 (S47)	China	Tibet	A	WheatUnion
325	S49	XZD_JiangZi1405 (S49)	China	Tibet	A	WheatUnion
326	S5	XZD_MoZhuGK1772 (S5)	China	Tibet	G	WheatUnion
327	S50	XZD_NaiDongQJ1494 (S50)	China	Tibet	A	WheatUnion
328	S52	XZD_GongBuJiangDa1523 (S52)	China	Tibet	A	WheatUnion
329	S72	XZD_ZeDang1516 (S72)	China	Tibet	G	WheatUnion
330	S73	XZD_ZeDang1513 (S73)	China	Tibet	A	WheatUnion
331	S74	XZD_RiKaZeLaSa1373 (S74)	China	Tibet	A	WheatUnion
332	S75	XZD_RiKaZeLaSa1367 (S75)	China	Tibet	A	WheatUnion
333	S76	XZD_RiKaZeLaSa1297 (S76)	China	Tibet	A	WheatUnion
334	S77	XZD_QuShui1409 (S77)	China	Tibet	A	WheatUnion
335	S78	XZD_QuShui1340 (S78)	China	Tibet	A	WheatUnion
336	S79	XZD_QiongJie1483 (S79)	China	Tibet	G	WheatUnion
337	S80	XZD_NaiDong1503 (S80)	China	Tibet	A	WheatUnion
338	S81	XZD_NaiDong1500 (S81)	China	Tibet	A	WheatUnion
339	S82	XZD_MoZhuGK2065 (S82)	China	Tibet	A	WheatUnion
340	S83	XZD_MoZhuGK2064 (S83)	China	Tibet	A	WheatUnion
341	S84	XZD_MoZhuGK2050 (S84)	China	Tibet	A	WheatUnion
342	S87	XZD_JiangZi1407 (S87)	China	Tibet	A	WheatUnion
343	S88	XZD_GongGa1508 (S88)	China	Tibet	A	WheatUnion
344	S89	XZD_GongBuJiangDa1526 (S89)	China	Tibet	A	WheatUnion
345	S90	XZD_GongBuJiangDa1525 (S90)	China	Tibet	A	WheatUnion
346	S91	XZD_DuiLongDeQing1521 (S91)	China	Tibet	A	WheatUnion
347	S92	XZD_DuiLongDeQing1284 (S92)	China	Tibet	A	WheatUnion
348	Zang1817	XZbys_Zang1817 (Zang1817)	China	Tibet	A	WheatUnion
349	ZDSH	Zangdong4	China	Tibet	G	WheatUnion
350	HCM	Hongchunmai	China	Xinjiang	A	WheatUnion
351	S170	DF_XJM1 (S170)	China	Xinjiang	A	WheatUnion
352	S171	DF_XJM20 (S171)	China	Xinjiang	A	WheatUnion
353	S172	DF_XJM29 (S172)	China	Xinjiang	A	WheatUnion
354	S173	DF_XJM81 (S173)	China	Xinjiang	A	WheatUnion
355	S174	DF_XJM90 (S174)	China	Xinjiang	A	WheatUnion
356	S252	DF_XJHongChunMai (S252)	China	Xinjiang	A	WheatUnion
357	S253	DF_XJHongDongMai (S253)	China	Xinjiang	A	WheatUnion
358	S254	DF_XJHongJinBaoYin (S254)	China	Xinjiang	A	WheatUnion
359	DXHKYM	Dianxihongkeyangmai	China	Yunnan	A	WheatUnion
360	FMSY	Fengmai11	China	Yunnan	G	WheatUnion
361	S175	DF_YN098 (S175)	China	Yunnan	G	WheatUnion
362	S176	DF_YN109 (S176)	China	Yunnan	A	WheatUnion
363	S177	DF_YN156 (S177)	China	Yunnan	A	WheatUnion
364	S178	DF_YN241 (S178)	China	Yunnan	A	WheatUnion
365	S179	DF_YN411 (S179)	China	Yunnan	A	WheatUnion
366	S56	DF_YNTieKe2 (S56)	China	Yunnan	A	WheatUnion
367	S57	DF_YNTieKe19 (S57)	China	Yunnan	A	WheatUnion
368	S58	DF_YNTieKe31 (S58)	China	Yunnan	A	WheatUnion
369	S59	DF_YNTieKe32 (S59)	China	Yunnan	A	WheatUnion
370	S6	DF_YNTieKe6 (S6)	China	Yunnan	A	WheatUnion

## Sheet: Table S7
Table S7. Members of the GGCT genes family in rice and Arabidopsis
Species	Number	Gene
Oryza sativa	Os02t0465900	OsGGCT1
	Os04t0448600	OsGGCT2
	Os02t0141000	OsGGCT3
	Os06t0702700	OsGGCT4
	Os11t0139900	OsGGCT5
	Os03t0854000	OsGGCT6
	Os09t0573150	OsGGCT7
Arabidopsis thaliana	AT4G31290	AtGGCT1
	AT5G26220	AtGGCT2
	AT1G44790	AtGGCT3
	AT2G24390	AtGGCT4
	AT4G31310	AtGGCT5
	AT5G39720	AtGGCT6
	AT3G28940	AtGGCT7
	AT3G28930	AtGGCT8
	AT5G39730	AtGGCT9
	AT3G28950	AtGGCT10
	AT3G02910	AtGGCT11
	AT5G46720	AtGGCT12

## Sheet: Table S8
Table S8. Primer sequences used in this study
Primer set	Primer sequence (5ˊ-3ˊ)
GGCT8-qPCR-F	GACAGTGGAAGAGGTGGTG
GGCT8-qPCR-R	TGGTCGAGGAAGGTGAGGT
GGCT11-qPCR-F	AAGTTGCTGGGAAGGTTATG
GGCT11-qPCR-R	CAGATCTGGATCCTCTGCAT
GGCT13-qPCR- F	AGCAAAGAGGTGGAGGCAC
GGCT13-qPCR -R	GCGTGCTCCATGGTGTACT
GGCT16-qPCR-F	AAGGCCCAACTGGACCTAATAC
GGCT16-qPCR-R	TAAGTGCGCACAGCATTCG
GGCT17-qPCR-F	CGACTGGACCTAATAAAGAGTAT
GGCT17-qPCR-R	ACTATCTGCATACTTGCGC
GGCT20-qPCR- F	CCAGCAGTCCAAGATATGATGAT
GGCT20-qPCR -R	CATAACTGCGCACAGCATT
TaActin1-F	AAATCTGGCATCACACTTTCTAC
TaActin1-R	GTCTCAAACATAATCTGGGTCATC
TaTubulin-F	ACCGTGGTGATGTTGTGC
TaTubulin-R	TGGTGGCTGGTAGTTGATA

## Sheet: TableS9
Table S9 The information of the wheat diversity panel and their genotypes of TaGGCT20 alleles in the different decades
Number	ID	Accession	Allele	Approval year	Source
1	S142	YC_ShiLuan02d1 (S142)	G/G	2007	WheatUnion
2	MP099	GaoYou503	G/G	1997	WheatUnion
3	MP104	GaoCheng8901	G/G	1998	WheatUnion
4	MP109	HanDan6172	G/G	2001	WheatUnion
5	MP121	ShiLuan02-1	G/G	2007	WheatUnion
6	S139	YC_YuMai18 (S139)	G/G	1990	WheatUnion
7	S217	YCL_ZhengMai9023 (S217)	G/G	2001	WheatUnion
8	S224	YCL_BaiNong3217 (S224)	G/G	1981	WheatUnion
9	C46	VA_China6 (C46)	G/G	2005	WheatUnion
10	PH95	Xinmai26	G/G	2010	WheatUnion
11	PH108	Zhoumai22	G/G	2007	WheatUnion
12	MP060	BoAi7023	G/G	1981	WheatUnion
13	MP065	BoNong3217	G/G	1981	WheatUnion
14	MP075	YuMai7Hao	G/G	1985	WheatUnion
15	MP087	YuMai17	G/G	1990	WheatUnion
16	MP088	YuMai18	G/G	1990	WheatUnion
17	MP110	ZhengMai9023	G/G	2001	WheatUnion
18	MP117	YanZhan4110	G/G	2003	WheatUnion
19	MP119	ZhouMai18	G/G	2004	WheatUnion
20	MP125	BoNongAK58	G/G	2005	WheatUnion
21	MP128	ZhouMai22Hao	G/G	2007	WheatUnion
22	MP131	XinMai26	G/G	2010	WheatUnion
23	MP136	BoNong4199	G/G	2017	WheatUnion
24	C41	VA_China1 (C41)	G/G	2005	WheatUnion
25	MP069	ShanNong7859	G/G	1991	WheatUnion
26	MP077	YangMai5Hao	G/G	1986	WheatUnion
27	MP092	YangMai158	G/G	1993	WheatUnion
28	S272	YC_JiMai22 (S272)	G/G	2006	WheatUnion
29	C44	VA_China4 (C44)	G/G	2008	WheatUnion
30	NZ10	Jimai22	G/G	2006	WheatUnion
31	MP127	JiMai22	G/G	2006	WheatUnion
32	MP130	LiangXing66	G/G	2008	WheatUnion
33	C43	VA_China3 (C43)	G/G	2005	WheatUnion
34	MP067	XiaoYan6Hao	G/G	1981	WheatUnion
35	MP095	XiNong881	G/G	1995	WheatUnion
36	MP126	XiNong979	G/G	2005	WheatUnion
37	MP085	ChuanMai22	G/G	1989	WheatUnion
38	PH133	Nongda413	A/A	2007	WheatUnion
39	YM07	Nongda3753	A/A	2006	WheatUnion
40	S140	NongDa5181	A/A	2017	WheatUnion
41	S273	Jing411	A/A	1991	WheatUnion
42	MP101	FengYou3Hao (YuMai47)	A/A	1997	WheatUnion
43	S64	YC_Shi4185 (S64)	A/A	1997	WheatUnion
44	PH126	Hengguan35	A/A	2004	WheatUnion
45	MP081	JiMai26	A/A	1988	WheatUnion
46	MP098	JiMai38	A/A	1996	WheatUnion
47	MP100	Dan4185	A/A	1997	WheatUnion
48	MP111	DanJiaZhuang8Hao	A/A	2001	WheatUnion
49	MP120	HengGuan35	A/A	2004	WheatUnion
50	MP141	JiMai30	A/A	1988	WheatUnion
51	MP145	ZhongYou9507	A/A	2001	WheatUnion
52	MP115	JiMai20	A/A	2006	WheatUnion
53	S135	YC_ZhouMai18 (S135)	A/A	2004	WheatUnion
54	S221	YCL_YuMai21 (S221)	A/A	1992	WheatUnion
55	C42	VA_China2 (C42)	A/A	2004	WheatUnion
56	PH105	Zhoumai16	A/A	2002	WheatUnion
57	PH151	Wenmai6	A/A	1998	WheatUnion
58	MP064	YanShi4Hao	A/A	1982	WheatUnion
59	MP071	YuMai2Hao	A/A	1983	WheatUnion
60	MP083	YuMai13	A/A	1989	WheatUnion
61	MP091	YuMai21Hao (ZhouMai9Hao)	A/A	1992	WheatUnion
62	MP097	YuMai41	A/A	1996	WheatUnion
63	MP103	WenMai6Hao (YuMai49)	A/A	1996	WheatUnion
64	MP113	ZhouMai16	A/A	2002	WheatUnion
65	MP124	ZhengMai366	A/A	2005	WheatUnion
66	MP132	FengDeCunMai5Hao	A/A	2014	WheatUnion
67	MP134	ZhongMai66	A/A	2017	WheatUnion
68	MP135	BoNong201	A/A	2017	WheatUnion
69	MP079	XinKeHan9Hao	A/A	1988	WheatUnion
70	MP076	EEn1Hao	A/A	1985	WheatUnion
71	MP112	HuaiMai20	A/A	2002	WheatUnion
72	MP123	XuMai856	A/A	2004	WheatUnion
73	MP133	XuMai35	A/A	2015	WheatUnion
74	KFSH	Kefeng3	A/A	1982	WheatUnion
75	AMN	Aimengniu	A/A	1983	WheatUnion
76	S215	YCL_JiNan17 (S215)	A/A	1999	WheatUnion
77	S220	YCL_TaiShan1 (S220)	A/A	1982	WheatUnion
78	PH49	Jimai19	A/A	2001	WheatUnion
79	PH51	Jinan13	A/A	1980	WheatUnion
80	PH52	Jinan16	A/A	1998	WheatUnion
81	PH56	Lumai15	A/A	1990	WheatUnion
82	PH10	Jimai20	A/A	2003	WheatUnion
83	YM05	Liangxing99	A/A	2004	WheatUnion
84	MP062	TaiShan1Hao	A/A	1982	WheatUnion
85	MP068	ShanNongFu63	A/A	1982	WheatUnion
86	MP072	LuMai1Hao (AiMengNiu)	A/A	1983	WheatUnion
87	MP074	JiNan13	A/A	1980	WheatUnion
88	MP086	LuMai14	A/A	1990	WheatUnion
89	MP089	LuMai15	A/A	1990	WheatUnion
90	MP096	LuMai21	A/A	1996	WheatUnion
91	MP102	JiNan16	A/A	1998	WheatUnion
92	MP106	JiNan17	A/A	1999	WheatUnion
93	MP107	YanNong19	A/A	2001	WheatUnion
94	MP108	JiMai19	A/A	2001	WheatUnion
95	MP114	YanNong21Hao	A/A	2002	WheatUnion
96	MP122	LiangXing99	A/A	2004	WheatUnion
97	S209	YCL_ChangZhi6406 (S209)	A/A	1987	WheatUnion
98	XM01	Jinmai47	A/A	1995	WheatUnion
99	CZ6406	Changzhi6406	A/A	1987	WheatUnion
100	MP094	JinMai47	A/A	1995	WheatUnion
101	MP129	ZhongMai175	A/A	2007	WheatUnion
102	MP105	XiaoYan22	A/A	1998	WheatUnion
103	C45	VA_China5 (C45)	A/A	2003	WheatUnion
104	MP070	MianYang11	A/A	1984	WheatUnion
105	MP073	MianYang15	A/A	1984	WheatUnion
106	MP078	MianYang20	A/A	1988	WheatUnion
107	MP093	MianYang26Hao	A/A	1995	WheatUnion
108	MP116	ChuanMai42	A/A	2003	WheatUnion
109	S229	YC_XZRiKaZe54 (S229)	A/A	1996	WheatUnion

## Sheet: TableS10
Table S10 Grain phenotypic traits for association analysis
Number	ID	Accession	Allele	2002LY TKW(g)	2005LY TKW(g)	2010SY TKW(g)	2002LY KL(cm)	2005LY KL(cm)	2010SY KL(cm)	2002LY KW(cm)	2005LY KW(cm)	2010SY KW(cm)
1	MP063	AiFeng3Hao	A/A	35.46	32.37	27.8	0.605	0.593333	0.6359	0.325	0.29	0.297
2	S186	DF_SDBaiBianSui	N/N	38.96	34.08	34.98	0.585	0.59	0.6475	0.305	0.32	0.335
3	S106	DF_GSBaiDaTou (S106)	A/A		47.505	37.84		0.606667	0.648		0.33	0.3235
4	MP043	BaiHuaMai	A/G	24.04	19.38	21.04	0.585	0.556667	0.6125	0.27	0.27	0.2815
5	S181	DF_SXBaiHuoMai (S181)	A/A		26.075	29.72	0.545	0.543333	0.5865	0.275	0.3	0.295
6	S246	DF_SCBaiMangXiaoMai (S246)	A/A	27.42	26.88	28.96	0.62	0.596667	0.6475	0.28	0.27	0.2835
7	MP042	BaiMaZha	A/A	31.6	29.245	27.82	0.595	0.59	0.611	0.32	0.28	0.309
8	MP065	BoNong3217	G/G	45.34	37.55	31.54	0.68	0.713333	0.7235	0.305	0.33	0.309
9	BQM	Baiqiumai	A/A		28.61	33.42	0.645	0.673333	0.67	0.295	0.27	0.3125
10	BYM	Baiyoumai	A/A	30.56		27	0.62	0.646667	0.655	0.27	0.31	0.28
11	MP055	BeiJing2	A/A	37.06	33.27	42.5	0.63	0.616667	0.642	0.32	0.32	0.306
12	BDHHM	Bendihuanghuamai	N/N	31.2	40.915	28.36	0.635	0.65	0.6645	0.33	0.34	0.2995
13	S245	XZD_BianBaChunMai6 (S245)	A/A	26.824	31.875	31.18	0.625	0.653333	0.6725	0.27	0.29	0.2955
14	MP046	BiMa1Hao	A/A	40.54	40.12	38.14	0.625	0.643333	0.654	0.345	0.34	0.316
15	MP047	BiMa4Hao	A/A	29.84	37.71	23.4	0.585	0.643333	0.5875	0.305	0.31	0.277
16	MP035	ChanBuZi	A/A	41.46	32.77	38.12		0.623333	0.6715		0.31	0.315
17	S209	YCL_ChangZhi6406 (S209)	A/A	52.7	46.94	47.84	0.58	0.713333	0.716	0.335	0.35	0.331
18	MP025	ChengDouGuangTou	A/A	33.6	28.015		0.64	0.62		0.335	0.3
19	MP026	ZhongGuoChun	A/A	25.62	25.065	29.5	0.58	0.573333	0.61	0.33	0.29	0.2915
20	MP015	Akagomughi (ChiXiaoMai)	G/G	48.58	39.425	47.12	0.71	0.72	0.764	0.345	0.34	0.3475
21	CYHM	Congyanghongmai	A/A	32.8	26.04	28.28	0.62	0.606667	0.669	0.33	0.26	0.286
22	S182	DF_SHXChunXiaoMai (S182)	A/A	34.06	36.625	39.96	0.31	0.666667	0.666	0.15	0.29	0.3225
23	CSB	Chushanbao	A/A			32.46	0.615		0.606	0.305		0.297
24	DHM	Dahongmai	A/G	53.4	31.71	55.02	0.79	0.79	0.8155	0.335	0.32	0.332
25	DKM	Dakoumai	A/A		26.905	27.56	0.575	0.563333	0.5975	0.265	0.29	0.289
26	S187	DF_SDDaLiBanMang (S187)	A/A	41.78	41.05	39.08	0.625	0.656667	0.674	0.34	0.35	0.336
27	DYH	Dayuhua	A/A		27.885	30.84	0.59	0.56	0.5865	0.305	0.3	0.309
28	DXHKYM	Dianxihongkeyangmai	A/A	39.92		40.76	0.655	0.68	0.689	0.31	0.3	0.327
29	S180	DF_SXDingXingZhai (S180)	A/A	27.7	38.575	26.2	0.61	0.61	0.705	0.285	0.27	0.2625
30	S211	YCL_EnMai4 (S211)	G/G	49.2	42.955	48.8	0.63	0.696667	0.681	0.365	0.32	0.325
31	MP137	Fan6	G/G	36.92	38.415	37.828	0.6	0.623333	0.612	0.33	0.34	0.306
32	MP058	FengChan3Hao	A/A	37.04	40.07	36.28	0.61	0.66	0.6855	0.31	0.31	0.305
33	KFEH	FengKang2	N/N	43.7	41.5	44.12	0.63	0.656667	0.643	0.33	0.35	0.3185
34	FMSY	Fengmai11	G/G	45.74	45.775	42.24	0.71	0.69	0.71	0.33	0.33	0.336
35	MP027	FuMai	A/A		28.245	25.98	0.64	0.593333	0.6185	0.29	0.29	0.265
36	MP006	Funo	G/G	37.1	34.16	39.04	0.62	0.643333	0.66	0.31	0.32	0.343
37	MP056	GanMai8Hao	G/G	50.88	44.485	47.72	0.705	0.72	0.72	0.345	0.32	0.355
38	MP004	GanSu96	A/A	31.36	25.76	31.66	0.605	0.59	0.594	0.315	0.31	0.3255
39	MP099	GaoYou503	G/G		34.175	30.92	0.68	0.63	0.65	0.355	0.32	0.29
40	GYWLL	Gaoyuan506	A/G	41.68	30.825	43.86	0.675	0.666667	0.71	0.335	0.33	0.336
41	S241	DF_QHGeJiaXiang (S241)	A/A	49.5	37.38	44.74	0.765	0.736667	0.764	0.325	0.31	0.3115
42	HZB	Hanzhongbai	A/A	32.52	30.595	28.94	0.575	0.643333	0.6185	0.305	0.33	0.291
43	S254	DF_XJHongJinBaoYin (S254)	A/A		44.72	44.78	0.695	0.74	0.77	0.325	0.33	0.3335
44	HM	Huomai	A/A		34.66	36.34	0.635		0.6795	0.285		0.306
45	HTZ	Hongtuzi	A/A	39.98	29.225	37.48	0.645	0.673333	0.7145	0.285	0.31	0.3105
46	HNSH	Huining10	A/A	47.54	36.475	45.22	0.735	0.683333	0.71	0.33	0.31	0.345
47	HLM	Huoliaomai	A/A	30.7	28.445	30.16	0.635	0.643333	0.669	0.26	0.31	0.29
48	MP041	HuoLiYan	A/A		37.555	38.16	0.69	0.68	0.6845	0.28	0.28	0.3125
49	HMM	Hongmangmai	G/G			22.46	0.585		0.604	0.26		0.284
50	JiaHM	Jiahongmai	A/A		31.74	33.4	0.64	0.596667	0.613	0.28	0.31	0.305
51	MP022	JiangDongMen	A/A	29.92	27.03	31.3	0.625	0.586667	0.6285	0.31	0.29	0.2905
52	JCYLYL	Jichun1016	A/A	41.61	42.715	42.8	0.68	0.696667	0.682	0.33	0.34	0.319
53	MP115	JiMai20	A/A	46.18	44.855	44.6	0.665	0.695	0.691	0.375	0.35	0.339
54	MP052	JiNan2Hao	A/A	41.94	40.1	41.78	0.685	0.643333	0.663	0.34	0.33	0.32
55	MP057	JiNan9Hao	A/A	51.24	46.48	50.96	0.745	0.73	0.71	0.33	0.335	0.3495
56	JM	Jiangmai	G/G	42.62	38.69	43.54	0.63	0.656667	0.6735	0.31	0.32	0.264
57	S249	DF_SCKangDing1 (S249)	A/A	39.5	38.65	41.78	0.59	0.61	0.64	0.355	0.31	0.325
58	KXSH	Kangxiu10	A/A	38.86	34.86	41.06		0.626667	0.725		0.33	0.29
59	KSBP	Kashibaipi	A/G	42.92	33.8	42.24	0.72	0.73	0.736	0.345	0.3	0.3315
60	KFSH	Kefeng3	A/A	36.2	33.6	36.46	0.595	0.603333	0.6525	0.32	0.31	0.32
61	S240	DF_GSLanHuaMai	A/A		23.305	25.24	0.56	0.55	0.554	0.26	0.28	0.281
62	LXZXM	Lanxizaoxiaomai	A/A	35.74	28.205	34.22	0.585	0.606667	0.6365	0.32	0.29	0.314
63	S188	DF_SDLaoLaiXia (S188)	A/A	31.56	31.565	35.26	0.61	0.616667	0.608	0.305	0.31	0.302
64	LM	Laomai	A/G	39.96		31.06	0.66		0.715	0.27		0.296
65	LTT	Laotutou	A/A	33.4	27.185	32.52	0.615	0.75	0.691	0.26	0.27	0.309
66	S113	DF_QHLiuYueHuang (S113)	A/A	38	30.59	41.94	0.705	0.723333	0.7445	0.305	0.33	0.314
67	LZT	Liuzhutou	A/A	34.58	28.925	34.22	0.64	0.586667	0.6635	0.295	0.3	0.3365
68	LGD	Louguding	A/G	31.94	28.165	28.76	0.6	0.576667	0.601	0.31	0.3	0.287
69	MXM	Mangxiaomai	A/A	27.98	22.67	26.78	0.67	0.58	0.6285	0.3	0.25	0.2765
70	MP024	MaZhaMai	A/A	32.14	25.94	30.7	0.565	0.563333	0.588	0.35	0.3	0.319
71	MP070	MianYang11	A/A	50.68	46.35	43.98		0.725	0.7075		0.325	0.335
72	MP093	MianYang26Hao	A/A		45.625	40.44	0.675	0.73	0.7525	0.365	0.355	0.32
73	S248	XZD_MoZongZhuoGa (S248)	A/A	31.04	30.66	29.02	0.595	0.606667	0.6075	0.31	0.29	0.305
74	MP002	Mentana (NanDai2419)	G/G	34.82	44.145	32.4	0.68	0.723333	0.645	0.34	0.32	0.3275
75	MP066	NingChun4Hao (YongLiang4Hao)	G/G	48.88	42.635	42.9	0.655	0.656667	0.686	0.34	0.35	0.3705
76	MP008	Orofen (OuRou)	A/A	37.5	32.755	37.14	0.67	0.676667	0.696	0.3	0.3	0.3
77	MP037	PaoZiMai	G/G	39.34	35.17	47.24	0.705	0.72	0.756	0.335	0.29	0.345
78	PYEQ	Pingyang27	A/G	50.18	45.155	49.4	0.705	0.653333	0.6685	0.356	0.34	0.331
79	QCM	Qiangchangmai	A/A	25.66	23.775	28.02	0.58	0.58	0.584	0.285	0.27	0.282
80	S229	YC_XZRiKaZe54 (S229)	A/A	40.98	32.65	32.82	0.695	0.68	0.7195	0.345	0.29	0.3075
81	S230	YC_XZRiKaZe8 (S230)	G/G	42.26	42.685	43.46	0.635	0.63	0.6795	0.36	0.35	0.333
82	S108	DF_NXShanMai (S108)	A/A	38.36	36.28	32.3	0.675	0.63	0.735	0.305	0.28	0.3025
83	MP069	ShanNong7859	G/G	55.2	46.765	42.36	0.815	0.786667	0.7865	0.385	0.33	0.3065
84	MP053	DanJiaZhuang54	A/A	37.94	29.625	35.94	0.63	0.606667	0.64	0.32	0.3	0.309
85	SLZ	Shuilizhan	A/A	34.68	30.17	31.54	0.635	0.636667	0.654	0.325	0.29	0.292
86	MP144	SuMai3Hao	G/G	39.34	36.95	41.34	0.63	0.646667	0.684	0.345	0.32	0.3325
87	MP062	TaiShan1Hao	A/A	43.68	41.53	46.74	0.735	0.68	0.725	0.355	0.32	0.343
88	TJBXM	Tongjiabaxiaomai	A/A	35.02	32.88	30.82	0.625	0.646667	0.631	0.305	0.31	0.284
89	TMM	Tumangmai	A/A		28.855	32.98	0.55	0.586667	0.5875	0.275	0.3	0.311
90	MP045	WangShuiBai	A/A	42.62	34.235	37.72	0.645	0.676667	0.6955	0.335	0.31	0.3
91	MP103	WenMai6Hao (YuMai49)	A/A	47.74	47.25	33.54	0.605	0.64	0.637	0.335	0.36	0.338
92	S247	XZD_WuJiangZhuo (S247)	A/A	43.4	33.51	37.78	0.75	0.733333	0.756	0.33	0.3	0.3125
93	WYM	Liyuanmai	A/A	39.28		38.02	0.66		0.731	0.305		0.3
94	XFS	Xiaofoshou	N/N	29.72	26.33	27.3	0.58	0.54	0.5785	0.315	0.31	0.298
95	XHP	Xiaohongpi	A/A	27.62	41.375	34.42	0.67	0.71	0.729	0.27	0.29	0.3175
96	S184	DF_SHXXiaoSanYueH	A/A	38.34	33.18	29.68	0.645	0.63	0.635	0.32	0.31	0.301
97	MP067	XiaoYan6Hao	G/G	40.76	39.165	31.12	0.68	0.66	0.719	0.355	0.32	0.291
98	MP079	XinKeHan9Hao	A/A	48.6	42.67	44.96	0.695	0.736667	0.752	0.315	0.32	0.33
99	MP049	XiNong6028	G/G	44.4		22.9	0.635	0.6	0.6085	0.31	0.27	0.2735
100	S185	DF_SDXiShanBianSui	A/A	31.32		31.7	0.58		0.591	0.305		0.306
101	YASY	Yanan11	A/A	41.3	40.65	40.72	0.77	0.726667	0.7345	0.305	0.31	0.312
102	S136	YC_YanNong15 (S136)	N/N	34.2	35.72	32.96	0.565	0.57	0.59	0.33	0.32	0.3325
103	S250	DF_GSYiZhiMai (S250)	A/A		41.27	40.76	0.675	0.686667	0.714	0.29	0.29	0.315
104	MP023	YouZiMai	A/A	30.32	27.33	29.3	0.595	0.573333	0.611	0.285	0.3	0.3035
105	MP088	YuMai18	G/G	46.26	45.99	37.76	0.63	0.7	0.635	0.34	0.355	0.334
106	MP071	YuMai2Hao	A/A	44.94	45.8	47.44	0.67	0.735	0.73	0.345	0.33	0.3
107	MP075	YuMai7Hao	G/G	53.54	47.41	41.84	0.605	0.77	0.755	0.335	0.35	0.336
108	S228	YC_XZZangDong4	G/G	40.76	34.155	34.96	0.695	0.693333	0.7335	0.33	0.32	0.296
109	ZWT	Zaowutian	N/N	26.8	26.165	25.84	0.58	0.553333	0.604	0.305	0.3	0.284
110	MP036	ZaoXiaoMai	A/A	35.12	29.91	35.2	0.57	0.616667	0.644	0.315	0.3	0.33
111	S243	XZD_ZhaHong (S243)	A/A	36.3	39.765	36.16	0.68	0.703333	0.7195	0.315	0.31	0.3
112	MP072	LuMai1Hao (AiMengNiu)	A/A	47.64	43.67	43.86	0.73	0.69	0.705	0.345	0.36	0.36
113	MP085	ChuanMai22	G/G		43.81	46.14	0.685	0.67	0.7025	0.335	0.345	0.36
114	MP110	ZhengMai9023	G/G		49.51	46.5		0.73	0.76		0.31	0.341
115	MP145	ZhongYou9507	A/A		48.845	48.44	0.79	0.776667	0.7725	0.36	0.33	0.3285
116	S215	YCL_JiNan17 (S215)	A/A		41.225	36.56	0.79	0.71	0.721	0.325	0.33	0.319
117	S218	YCL_YanZhan1 (S218)	G/G		49.51	46.38		0.73	0.691		0.31	0.3695
118	MP051	NeiXiang5Hao	A/A	43.28	44.255	50.62	0.705	0.733333	0.77	0.35	0.33	0.34
119	C37	LR_China2 (C37)	A/A	27.4	16.465	26.16	0.55	0.536667	0.6115	0.285	0.29	0.297
120	MP044	ZhuShiMai	A/A	32.34	28.83	35.68	0.645	0.643333	0.6765	0.27	0.28	0.309
121	MP039	ZiJieHong	A/A		44.76	40.94	0.665	0.673333	0.7015	0.31	0.34	0.3445
122	ZP	Zipi	A/A	25.468	21.395	27.6	0.655	0.623333	0.666	0.26	0.23	0.254
